# Supplementary material for: GPI-Anchored Protein Homolog IcFBR1 Functions Directly in Morphological Development of Isaria cicadae
Source: J Fungi (Basel). 2022 Oct 31;8(11):1152. doi: 10.3390/jof8111152 (PMC9695133; doi:10.3390/jof8111152)
Supplement: Supplementary file 1 [file jof-08-01152-s001.zip]

Archive with 3 entries (3 files):
- Supplementary Figures.pdf
- Supplementary File S1.pdf
- Supplementary Tables.xlsx
