# Supplementary material for: GPI-Anchored Protein Homolog IcFBR1 Functions Directly in Morphological Development of Isaria cicadae
Source: J Fungi (Basel). 2022 Oct 31;8(11):1152. doi: 10.3390/jof8111152 (PMC9695133; doi:10.3390/jof8111152)
Supplement: Supplementary file 1 [file jof-08-01152-s001.zip › Supplementary Tables.xlsx]

## Sheet: Table S1-Primers
Table S1 Oligonucleotide primers used in this study
Primer Name	Primer sequence	Purpose
Up-F	CATTATTATGGAGAAACGAGGACGACTTGTTGTGT	Amplify the
Up-R	ATTGTTGACCTCCACTAGCCGAGACTGTAGGTTGTTT	5 'homologous arm of the target gene
Dn-F	CGAGGGCAAAGGAATAGACACTGACGGCAATAGCCA	Amplify the
Dn-R	ACGACGGCCAGTGCCACCCTACTGCTGCTGTGAATGG	3 'homologous arm of the target gene
HPH-F	TAGTGGAGGTCAACAATGAATG	Amplify the hygromycin gene fragment
HPH-R	CTATTCCTTTGCCCTCGGACGA
ck-F	CTTGTAAAATCAGCTCCACTT	Detect knockout vector
ck-R	GCTATCAACCTGGCGGTTCTG
FBR1-CF	GTTCACGGTATGACTCCTCAACGAGGAGGGCGAGT	Amplify the complementary fragment
FBR1-CR	GCGCCTGCACCAGCTCCTCACAGCAGCAGTAGGGCAAC
GFP-F	ATGGTGAGCAAGGGCGAGGAGCTG	Amplify the GFP gene
GFP-R	CTTGTACAGCTCGTCCATGCCGAGA
G418-F	ATGATTGAACAAGATGGATGGA	Amplify the G418 gene
G418-R	CTTCTTGACGAGTTCTTCTGA
q-IcFBR1-F	CGGCATGCAATGGATGTATC	Q-PCR detection of IcFBR1 gene
q-IcFBR1-R	CGAGGTTGATCTGGACGAAG
q-tub-F	TGTCTACAATGGCACTTCTGAG	Q-PCR detection of tubulin gene
q-tub-R	GTACCAGGCTCAAGATCGAC
S-F	TCCGTCCCATCACTTACAG	Probe Primer
S-R	GAAAGCACGAGATTCTTCG

## Sheet: Table S2-DEG list
Table S2 The differentially expressed genes (DEGs) between IcFBR1 mutant and Isaria cicadae widetype
Gene	baseMean	log2FoldChange	lfcSE	stat	pvalue	padj	FMO_1	FMO_2	FMO_3	wt_1	wt_2	wt_3	#query_name	seed_eggNOG_ortholog	seed_ortholog_evalue	seed_ortholog_score	best_tax_level	Preferred_name	GOs	EC	KEGG_ko	KEGG_Pathway	KEGG_Module	KEGG_Reaction	KEGG_rclass	BRITE	KEGG_TC	CAZy	BiGG_Reaction	taxonomic scope	eggNOG OGs	best eggNOG OG	COG Functional cat.	eggNOG free text desc.
UM09406	6.63561	-6.15022	1.32025	-4.65837	3.19e-06	1.36e-05	0	0	0	14	11	16	UM09406	176275.XP_008603579.1	4.62e-60	209	Hypocreales													Fungi	219DH@147550,2D2JN@1,2SN3Z@2759,3AJ0S@33154,3PB5Z@4751,3QWWI@4890,3TI41@5125	NA|NA|NA
UM01095	3.71213	-4.28139	1.41996	-3.01516	0.00256848	0.0068069	1	0	0	8	5	9	UM01095	73501.XP_006667277.1	5.4e-112	327	Hypocreales													Fungi	21AT1@147550,2EHSG@1,2SNCH@2759,3A16I@33154,3P2KE@4751,3R46K@4890,3TMW4@5125	NA|NA|NA	S	Domain of unknown function (DUF3328)	Domain of unknown function (DUF3328)
UM07003	2.88003	-3.87872	1.4972	-2.59064	0.00957968	0.0220606	0	0	1	4	8	4	UM07003	73501.XP_006672064.1	1.94e-238	670	Hypocreales				ko:K03305					ko00000	2.A.17			Fungi	211ZG@147550,38GCY@33154,3NVVT@4751,3QJX1@4890,3TKEY@5125,COG3104@1,KOG1237@2759	NA|NA|NA	P	Transporter	Transporter
UM06086	122.97	-3.13427	0.220973	-14.1839	1.15e-45	3.61e-44	30	23	21	229	213	234	UM06086	176275.XP_008593388.1	5.09e-76	238	Ascomycota			3.4.24.79	ko:K07762					ko00000,ko01000,ko01002				Fungi	2CXN2@1,2RYKG@2759,39SC1@33154,3NZAM@4751,3QRGY@4890	NA|NA|NA	O	Metalloprotease	Metalloprotease
UM01094	4.00463	-2.77664	1.13521	-2.44593	0.0144479	0.0317086	1	0	2	10	4	8	UM01094	73501.XP_006667276.1	2.1e-112	330	Hypocreales													Fungi	21BQF@147550,2D3I1@1,2SRM8@2759,3AMHH@33154,3PDVZ@4751,3R3IV@4890,3TMWX@5125	NA|NA|NA	S	Domain of unknown function (DUF3328)	Domain of unknown function (DUF3328)
UM02227	4447.88	-2.66281	0.0387731	-68.6766	0	0	1098	1337	1155	8732	6746	8230	UM02227	1349767.GJA_5334	1.65e-145	421	Betaproteobacteria	ltaE		4.1.2.48	ko:K01620	ko00260,ko01100,ko01110,ko01120,ko01130,ko01230,map00260,map01100,map01110,map01120,map01130,map01230		R00751,R06171	RC00312,RC00372	ko00000,ko00001,ko01000				Bacteria	1MWCR@1224,2VK17@28216,COG2008@1,COG2008@2	NA|NA|NA	E	Catalyzes the cleavage of L-allo-threonine and L- threonine to glycine and acetaldehyde	Catalyzes the cleavage of L-allo-threonine and L- threonine to glycine and acetaldehyde
UM01096	64.3266	-2.56718	0.280752	-9.14395	6.02e-20	7.78e-19	21	21	13	143	83	117
UM00349	504.641	-2.54925	0.098714	-25.8246	4.7e-147	5.4e-145	143	149	143	958	761	938	UM00349	176275.XP_008600163.1	0	1529	Hypocreales		GO:0003674,GO:0003824,GO:0006807,GO:0008150,GO:0008152,GO:0008940,GO:0016491,GO:0016661,GO:0046857,GO:0050464,GO:0055114	1.7.1.1,1.7.1.2,1.7.1.3	ko:K10534	ko00910,ko01120,map00910,map01120	M00531	R00794,R00796	RC02812	ko00000,ko00001,ko00002,ko01000				Fungi	212NE@147550,39MGM@33154,3NXGG@4751,3QQAW@4890,3TD1S@5125,COG0543@1,COG2041@1,COG5274@1,KOG0534@2759,KOG0535@2759,KOG0537@2759	NA|NA|NA	C	Nitrate reductase is a key enzyme involved in the first step of nitrate assimilation in plants, fungi and bacteria	Nitrate reductase is a key enzyme involved in the first step of nitrate assimilation in plants, fungi and bacteria
UM07440	18.2238	-2.47102	1.06159	-2.32765	0.0199305	0.042132	4	13	0	24	31	39	UM07440	73501.XP_006672547.1	9.33e-210	590	Hypocreales													Fungi	21E6H@147550,38G7F@33154,3NV31@4751,3QKNI@4890,3TJMT@5125,KOG1339@1,KOG1339@2759	NA|NA|NA	O	Belongs to the peptidase A1 family	Belongs to the peptidase A1 family
UM02226	2898.2	-2.46642	0.0444485	-55.4893	0	0	834	945	846	5605	4447	5070	UM02226	5507.FOXG_11997P0	2.98e-161	461	Nectriaceae			1.1.1.2	ko:K00002	ko00010,ko00040,ko00561,ko00930,ko01100,ko01110,ko01120,ko01130,ko01220,map00010,map00040,map00561,map00930,map01100,map01110,map01120,map01130,map01220	M00014	R00746,R01041,R01481,R05231	RC00087,RC00088,RC00099,RC00108	ko00000,ko00001,ko00002,ko01000,ko04147				Fungi	1FWN8@110618,211JG@147550,39UK1@33154,3NUUT@4751,3QMSW@4890,3TJPS@5125,COG1064@1,KOG0023@2759	NA|NA|NA	Q	D-isomer specific 2-hydroxyacid dehydrogenase, NAD binding domain	D-isomer specific 2-hydroxyacid dehydrogenase, NAD binding domain
UM03562	13.0426	-2.45759	0.612723	-4.01093	6.05e-05	0.000217125	0	5	7	25	21	22	UM03562	64363.EME42553	1.53e-15	76.6	Dothideomycetidae				ko:K09983					ko00000				Fungi	209F1@147541,2SRAW@2759,3AJZA@33154,3MKY2@451867,3P3ZF@4751,3QWQD@4890,COG3812@1	NA|NA|NA	S	Domain of unknown function (DUF1993)	Domain of unknown function (DUF1993)
UM08962	652.222	-2.4413	0.0873499	-27.9485	6.87e-172	9.25e-170	202	214	183	1258	1012	1121	UM08962	176275.XP_008600507.1	2.68e-10	62.4	Hypocreales		GO:0000323,GO:0005575,GO:0005622,GO:0005623,GO:0005737,GO:0005764,GO:0005773,GO:0005886,GO:0005887,GO:0006996,GO:0007010,GO:0007033,GO:0007154,GO:0007165,GO:0008150,GO:0009987,GO:0016020,GO:0016021,GO:0016043,GO:0023052,GO:0030029,GO:0030036,GO:0031224,GO:0031226,GO:0035556,GO:0043226,GO:0043227,GO:0043229,GO:0043231,GO:0044424,GO:0044425,GO:0044444,GO:0044459,GO:0044464,GO:0048017,GO:0050789,GO:…											Fungi	214FF@147550,2ASV5@1,2RZQS@2759,38CD3@33154,3NY06@4751,3QQ7P@4890,3THTC@5125	NA|NA|NA	S	Frag1/DRAM/Sfk1 family	Frag1/DRAM/Sfk1 family
UM01603	119.089	-2.42217	0.202811	-11.943	7.06e-33	1.51e-31	30	46	35	198	182	237	UM01603	51453.EGR49426	8.87e-08	60.5	Hypocreaceae													Fungi	21GH1@147550,2CUX6@1,2RPJ1@2759,38T9K@33154,3PUYZ@4751,3RE6Q@4890,3TNJM@5125,3U32Z@5129	NA|NA|NA
UM09403	7.55624	-2.39545	0.795515	-3.0112	0.00260219	0.0068843	5	1	1	17	12	10	UM09403	176275.XP_008603641.1	1.18e-38	149	Hypocreales													Fungi	21KB8@147550,2CUSI@1,2RP0T@2759,38SQN@33154,3PUFB@4751,3RDUU@4890,3TNMV@5125	NA|NA|NA
UM07994	1002.58	-2.32439	0.0715016	-32.5082	8.16e-232	1.83e-229	275	390	324	1901	1515	1736	UM07994	73501.XP_006673667.1	7.06e-116	340	Eukaryota			2.7.11.1	ko:K04365,ko:K18529	ko01521,ko01522,ko04010,ko04012,ko04013,ko04014,ko04015,ko04024,ko04062,ko04068,ko04150,ko04214,ko04270,ko04320,ko04510,ko04650,ko04720,ko04722,ko04726,ko04730,ko04810,ko04910,ko04914,ko04934,ko05034,ko05160,ko05200,ko05205,ko05210,ko05211,ko05212,ko05213,ko05214,ko05215,ko05216,ko05218,ko05219,ko05220,ko05221,ko05223,ko05224,ko05225,ko05226,map01521,map01522,map04010,map04012,map04013,map04014,m…	M00687			ko00000,ko00001,ko00002,ko01000,ko01001				Eukaryota	COG0515@1,KOG0193@2759	NA|NA|NA	KLT	mitogen-activated protein kinase kinase binding	mitogen-activated protein kinase kinase binding
UM06906	117.848	-2.31685	0.201469	-11.4998	1.32e-30	2.55e-29	32	48	37	255	167	187	UM06906	73501.XP_006668831.1	0	950	Hypocreales			1.14.13.70	ko:K05917	ko00100,ko01100,ko01110,ko01130,map00100,map01100,map01110,map01130	M00101	R05640,R05731	RC01442	ko00000,ko00001,ko00002,ko00199,ko01000				Fungi	21524@147550,38DPK@33154,3NW9W@4751,3QJWC@4890,3TGDX@5125,COG2124@1,KOG0684@2759	NA|NA|NA	Q	cytochrome p450	cytochrome p450
UM05465	2096.77	-2.28823	0.0489309	-46.7645	0	0	640	750	717	3926	3131	3669	UM05465	73501.XP_006666451.1	0	1030	Hypocreales		GO:0000947,GO:0000949,GO:0000955,GO:0003674,GO:0003824,GO:0004737,GO:0005575,GO:0005622,GO:0005623,GO:0005975,GO:0005996,GO:0006006,GO:0006066,GO:0006067,GO:0006082,GO:0006090,GO:0006091,GO:0006113,GO:0006115,GO:0006139,GO:0006163,GO:0006520,GO:0006558,GO:0006559,GO:0006568,GO:0006569,GO:0006576,GO:0006586,GO:0006725,GO:0006732,GO:0006733,GO:0006753,GO:0006793,GO:0006796,GO:0006807,GO:0008150,GO:…	4.1.1.1	ko:K01568	ko00010,ko01100,ko01110,ko01130,map00010,map01100,map01110,map01130		R00014,R00755	RC00027,RC00375,RC02744	ko00000,ko00001,ko01000				Fungi	2136B@147550,38SA8@33154,3NUUP@4751,3QJUG@4890,3TEKF@5125,COG3961@1,KOG1184@2759	NA|NA|NA	EH	Belongs to the TPP enzyme family	Belongs to the TPP enzyme family
UM03194	150.37	-2.28356	0.173912	-13.1305	2.2e-39	5.91e-38	41	61	50	302	222	247	UM03194	176275.XP_008601996.1	9.8e-52	165	Hypocreales													Fungi	21FX7@147550,29EHR@1,2RMNT@2759,38RBZ@33154,3PT4U@4751,3RCJ0@4890,3TN8Z@5125	NA|NA|NA
UM05443	7.8444	-2.26268	0.758279	-2.98397	0.00284536	0.00745887	2	4	2	9	16	14	UM05443	73501.XP_006668703.1	3.15e-52	177	Hypocreales			3.4.21.4	ko:K01312	ko04080,ko04972,ko04974,ko05164,map04080,map04972,map04974,map05164				ko00000,ko00001,ko01000,ko01002,ko04147				Fungi	219J3@147550,38CGF@33154,3PA2I@4751,3QWDM@4890,3TIW7@5125,COG5640@1,KOG3627@2759	NA|NA|NA	O	Belongs to the peptidase S1 family	Belongs to the peptidase S1 family
UM02967	293.636	-2.25224	0.124279	-18.1224	2.12e-73	1.12e-71	85	116	101	555	412	534	UM02967	568076.XP_007822446.1	2.36e-84	254	Clavicipitaceae													Fungi	21MJ9@147550,2F5ZG@1,2T716@2759,3916V@33154,3G6M3@34397,3PXRS@4751,3RGT3@4890,3TV7N@5125	NA|NA|NA
UM06200	1044.11	-2.21985	0.0686536	-32.3341	2.32e-229	5.08e-227	315	408	369	1866	1584	1838	UM06200	73501.XP_006673089.1	4.6e-232	641	Hypocreales	chy	GO:0000257,GO:0003674,GO:0003824,GO:0006807,GO:0008150,GO:0008152,GO:0009056,GO:0009987,GO:0016787,GO:0016810,GO:0016815,GO:0019499,GO:0019500,GO:0034641,GO:0044237,GO:0044248,GO:0044270,GO:0071704,GO:1901575	4.2.1.66	ko:K10675	ko00460,map00460		R01408	RC03108	ko00000,ko00001,ko01000				Fungi	212SX@147550,38H7S@33154,3NZ7Z@4751,3QNPD@4890,3TEDW@5125,COG0388@1,KOG0805@2759	NA|NA|NA	E	Catalyzes the hydration of cyanide to formamide. Degradation of cyanide may be important for plant pathogenic fungi in infection of cyanogenic plants	Catalyzes the hydration of cyanide to formamide. Degradation of cyanide may be important for plant pathogenic fungi in infection of cyanogenic plants
UM07926	293.638	-2.21063	0.122601	-18.0311	1.11e-72	5.75e-71	88	117	104	537	424	529	UM07926	73501.XP_006673753.1	0	975	Hypocreales													Fungi	215SA@147550,39TA1@33154,3NUV5@4751,3QNI6@4890,3THTD@5125,KOG0255@1,KOG0255@2759	NA|NA|NA	S	transmembrane transport	transmembrane transport
UM02477	20.189	-2.20503	0.474827	-4.64386	3.42e-06	1.45e-05	8	3	10	33	34	34	UM02477	176275.XP_008595102.1	9.79e-213	602	Sordariomycetes													Fungi	21P9K@147550,2D1B2@1,2SHFS@2759,39YVK@33154,3NZ1V@4751,3QN55@4890	NA|NA|NA	S	Serine aminopeptidase, S33	Serine aminopeptidase, S33
UM05804	7.53305	-2.18386	0.773215	-2.82438	0.00473716	0.0117389	3	1	4	17	6	16	UM05804	176275.XP_008593660.1	1.27e-103	310	Hypocreales													Fungi	21BAZ@147550,2E1S7@1,2S92A@2759,3A85T@33154,3P6JX@4751,3QX7S@4890,3TIZ0@5125	NA|NA|NA
UM08825	8.36156	-2.1569	0.711676	-3.03073	0.00243963	0.00649466	3	2	4	17	13	12	UM08825	474922.ELA32479	2.47e-95	286	Glomerellales													Fungi	1F6U5@1028384,219QQ@147550,3A3HI@33154,3P476@4751,3QU2F@4890,COG1072@1,KOG2702@2759	NA|NA|NA	FH	Phosphoribulokinase / Uridine kinase family	Phosphoribulokinase / Uridine kinase family
UM06894	1234.02	-2.12364	0.0623134	-34.08	1.46e-254	3.93e-252	435	474	452	2338	1799	2053	UM06894	73501.XP_006666111.1	8.98e-192	539	Hypocreales													Fungi	214UX@147550,39UT6@33154,3NZHE@4751,3QSZM@4890,3TD6V@5125,COG0604@1,KOG1198@2759	NA|NA|NA	C	Zinc-binding dehydrogenase	Zinc-binding dehydrogenase
UM05893	124.005	-2.09366	0.189467	-11.0503	2.19e-28	3.98e-27	34	63	43	232	183	205	UM05893	73501.XP_006674319.1	7.49e-174	536	Hypocreales													Fungi	213ZV@147550,38HF2@33154,3NUVP@4751,3QKFI@4890,3TDYH@5125,COG3325@1,KOG2806@2759	NA|NA|NA	G	Glyco_18	Glyco_18
UM04043	83.4239	-2.08048	0.226597	-9.18143	4.25e-20	5.56e-19	37	31	26	156	119	141	UM04043	176275.XP_008598545.1	0	983	Hypocreales													Fungi	21QRY@147550,39K9E@33154,3Q36N@4751,3RK7Y@4890,3TU4F@5125,COG0038@1,KOG0475@2759	NA|NA|NA	P	Chloride channel protein	Chloride channel protein
UM09518	41.8123	-2.0532	0.327267	-6.27379	3.52e-10	2.39e-09	18	15	15	94	46	71	UM09518	73501.XP_006666971.1	0	1031	Hypocreales	DCL2	GO:0003674,GO:0003676,GO:0003723,GO:0003824,GO:0004518,GO:0004519,GO:0004521,GO:0004525,GO:0004540,GO:0005488,GO:0005575,GO:0005622,GO:0005623,GO:0005634,GO:0005737,GO:0006139,GO:0006396,GO:0006725,GO:0006807,GO:0008150,GO:0008152,GO:0009892,GO:0009987,GO:0010033,GO:0010467,GO:0010468,GO:0010605,GO:0010608,GO:0010629,GO:0014070,GO:0016070,GO:0016246,GO:0016441,GO:0016442,GO:0016458,GO:0016787,GO:…											Fungi	211TX@147550,39W3A@33154,3NX67@4751,3QKRM@4890,3TDH9@5125,COG0571@1,KOG0701@2759	NA|NA|NA	A	Belongs to the helicase family. Dicer subfamily	Belongs to the helicase family. Dicer subfamily
UM03782	17782.2	-2.04559	0.0230466	-88.7588	0	0	6390	7425	6690	32445	25610	30197	UM03782	73501.XP_006669476.1	8.01e-227	624	Hypocreales		GO:0000254,GO:0003674,GO:0003824,GO:0004497,GO:0005488,GO:0005506,GO:0005575,GO:0005622,GO:0005623,GO:0005737,GO:0005783,GO:0005789,GO:0006066,GO:0006629,GO:0006694,GO:0006696,GO:0008150,GO:0008152,GO:0008202,GO:0008204,GO:0008610,GO:0009058,GO:0009987,GO:0012505,GO:0016020,GO:0016125,GO:0016126,GO:0016128,GO:0016129,GO:0016491,GO:0016705,GO:0016709,GO:0031984,GO:0042175,GO:0043167,GO:0043169,GO:…	1.14.18.9	ko:K07750	ko00100,ko01100,ko01130,map00100,map01100,map01130	M00101	R07509,R10057	RC01952	ko00000,ko00001,ko00002,ko01000				Fungi	211B6@147550,38C6I@33154,3NU50@4751,3QK2J@4890,3TE3R@5125,COG3000@1,KOG0873@2759	NA|NA|NA	I	Belongs to the sterol desaturase family	Belongs to the sterol desaturase family
UM00237	99.847	-2.03254	0.225206	-9.02524	1.79e-19	2.28e-18	49	37	29	146	166	176	UM00237	176275.XP_008594197.1	6.71e-299	822	Hypocreales													Fungi	216Q0@147550,38DGW@33154,3NYPK@4751,3QMDW@4890,3TCV7@5125,COG0506@1,KOG0186@2759	NA|NA|NA	E	Converts proline to delta-1-pyrroline-5-carboxylate	Converts proline to delta-1-pyrroline-5-carboxylate
UM08436	475.012	-2.02844	0.098493	-20.5948	3.06e-94	2.12e-92	155	223	177	894	649	818	UM08436	73501.XP_006672306.1	7.84e-151	431	Hypocreales													Fungi	212EM@147550,2CXM7@1,2RYCS@2759,39M19@33154,3NZXA@4751,3QK26@4890,3TDUK@5125	NA|NA|NA
UM08723	242.541	-2.02225	0.134763	-15.006	6.71e-51	2.27e-49	95	92	96	475	326	404	UM08723	73501.XP_006674353.1	2.51e-90	276	Hypocreales													Fungi	21BNT@147550,2EQ0Y@1,2ST4D@2759,3AQW7@33154,3PG1D@4751,3R3HC@4890,3TMYQ@5125	NA|NA|NA
UM05307	34.1029	-2.01747	0.372766	-5.41217	6.23e-08	3.33e-07	16	17	7	80	47	43
UM08088	490.988	-2.00512	0.102472	-19.5674	2.93e-85	1.8e-83	143	239	200	929	697	803	UM08088	176275.XP_008602004.1	8.19e-147	417	Hypocreales													Fungi	21AB5@147550,2CZ5Z@1,2S8ND@2759,3AK9W@33154,3PDIZ@4751,3QVSU@4890,3TKK2@5125	NA|NA|NA	H	Methyltransferase FkbM domain	Methyltransferase FkbM domain
UM09262	10401.8	-2.00397	0.0284647	-70.402	0	0	3660	4441	4182	18718	14881	17728	UM09262	176275.XP_008595459.1	3.56e-236	659	Hypocreales													Fungi	217UW@147550,29GQM@1,2RPX4@2759,3AGDI@33154,3PC83@4751,3QTS3@4890,3THQP@5125	NA|NA|NA	S	Domain of unknown function (DUF4419)	Domain of unknown function (DUF4419)
UM07367	1511.44	-1.98164	0.0586085	-33.8115	1.34e-250	3.4e-248	585	643	577	2864	2142	2439	UM07367	176275.XP_008601415.1	2.45e-272	762	Hypocreales													Fungi	2163Q@147550,2EDPI@1,2SJ9D@2759,39ITF@33154,3P063@4751,3QQCG@4890,3TFU5@5125	NA|NA|NA	L	GAL4-like Zn(II)2Cys6 (or C6 zinc) binuclear cluster DNA-binding domain	GAL4-like Zn(II)2Cys6 (or C6 zinc) binuclear cluster DNA-binding domain
UM07744	44224.4	-1.96886	0.0243349	-80.9068	0	0	16126	19824	17332	79462	63977	73544	UM07744	176275.XP_008601867.1	2.35e-38	129	Hypocreales													Fungi	21BYB@147550,2F63X@1,2T75R@2759,3AB9N@33154,3P84R@4751,3QZK0@4890,3TJER@5125	NA|NA|NA
UM04657	1183.27	-1.95646	0.0625613	-31.2726	1.1e-214	2.12e-212	432	497	504	2076	1681	2040	UM04657	73501.XP_006666868.1	1.5e-51	164	Hypocreales													Fungi	21CBB@147550,2DE4X@1,2SYB4@2759,3ABBS@33154,3P73D@4751,3R5M5@4890,3TJCG@5125	NA|NA|NA
UM06634	423.503	-1.95486	0.101869	-19.1899	4.49e-82	2.58e-80	146	201	168	803	585	694	UM06634	176275.XP_008596374.1	4.98e-165	468	Hypocreales													Fungi	213V9@147550,2S3SU@2759,39W65@33154,3P09C@4751,3QKZ1@4890,3TH7U@5125,COG3448@1	NA|NA|NA	T	HPP family	HPP family
UM04920	771.404	-1.88636	0.145814	-12.9368	2.79e-38	7.15e-37	350	357	262	1439	1051	1263	UM04920	73501.XP_006670004.1	9.74e-163	460	Hypocreales													Fungi	212BD@147550,2ARPT@1,2RZMU@2759,38I1G@33154,3NW45@4751,3QQ8D@4890,3TF1J@5125	NA|NA|NA	S	7alpha-cephem-methoxylase P8 chain	7alpha-cephem-methoxylase P8 chain
UM06000	11.2523	-1.86729	0.627656	-2.97502	0.00292967	0.00764585	9	2	3	15	15	24	UM06000	5127.CCT65043	5.84e-11	67.8	Nectriaceae													Fungi	1FP8V@110618,217VI@147550,28I4I@1,2S2X0@2759,39YAJ@33154,3P0RJ@4751,3QPTA@4890,3TMDT@5125	NA|NA|NA	S	Terpene synthase metal binding domain protein	Terpene synthase metal binding domain protein
UM09344	196.986	-1.86698	0.151239	-12.3446	5.21e-35	1.21e-33	95	91	64	359	283	310	UM09344	73501.XP_006671308.1	4.43e-305	843	Ascomycota													Fungi	2S2ZZ@2759,39PNI@33154,3Q5XR@4751,3RP02@4890,COG0277@1	NA|NA|NA	C	FAD binding domain	FAD binding domain
UM04535	1292.18	-1.858	0.0589924	-31.4955	1e-217	2.01e-215	492	617	545	2252	1793	2201	UM04535	176275.XP_008593531.1	1.52e-300	825	Hypocreales													Fungi	218CR@147550,38DGW@33154,3NYPK@4751,3QMDW@4890,3TU3R@5125,COG0506@1,KOG0186@2759	NA|NA|NA	E	Converts proline to delta-1-pyrroline-5-carboxylate	Converts proline to delta-1-pyrroline-5-carboxylate
UM08087	1824.12	-1.85421	0.0531479	-34.8877	1.14e-266	3.47e-264	698	833	808	3315	2436	3084	UM08087	73501.XP_006674754.1	1.96e-238	671	Hypocreales													Fungi	215YF@147550,39ZGR@33154,3NUBC@4751,3QPTI@4890,3TDWB@5125,KOG1192@1,KOG1192@2759	NA|NA|NA	H	UDP-glucoronosyl and UDP-glucosyl transferase	UDP-glucoronosyl and UDP-glucosyl transferase
UM05433	201.269	-1.83892	0.145505	-12.6382	1.3e-36	3.17e-35	90	100	70	344	275	351
UM01480	3462.15	-1.83283	0.0409628	-44.7437	0	0	1373	1681	1437	5918	4869	5863	UM01480	73501.XP_006670328.1	6.87e-231	645	Hypocreales			1.14.12.17	ko:K05916	ko05132,map05132				ko00000,ko00001,ko01000				Fungi	213PP@147550,39SRH@33154,3NWBB@4751,3QPQU@4890,3TH6Y@5125,KOG3378@1,KOG3378@2759	NA|NA|NA	C	Belongs to the globin family	Belongs to the globin family
UM04430	1625.85	-1.8175	0.0526555	-34.5168	4.48e-261	1.28e-258	663	745	715	2808	2322	2664	UM04430	73501.XP_006671184.1	8.37e-183	511	Hypocreales													Fungi	215Z2@147550,2S50U@2759,39Y7Z@33154,3NX6Z@4751,3QRTX@4890,3TGD0@5125,COG0500@1	NA|NA|NA	H	Methyltransferase domain	Methyltransferase domain
UM07927	470.884	-1.81389	0.0946549	-19.1632	7.51e-82	4.29e-80	191	222	204	881	639	746	UM07927	73501.XP_006673735.1	0	952	Hypocreales													Fungi	2165M@147550,39TVP@33154,3NX5Z@4751,3QM88@4890,3TCTG@5125,KOG0255@1,KOG0255@2759	NA|NA|NA	S	Fluconazole resistance protein (FLU1)	Fluconazole resistance protein (FLU1)
UM06742	3456.5	-1.81015	0.0392316	-46.1402	0	0	1453	1626	1455	6138	4719	5741	UM06742	73501.XP_006670085.1	3.1e-153	435	Hypocreales													Fungi	21PAG@147550,2EFY3@1,2SM0X@2759,39WXB@33154,3NWYE@4751,3QSY9@4890,3TTBI@5125	NA|NA|NA	S	Protein of unknown function (DUF3237)	Protein of unknown function (DUF3237)
UM02470	85.3311	-1.80181	0.222306	-8.1051	5.27e-16	5.49e-15	32	52	29	151	127	130	UM02470	73501.XP_006669894.1	1.71e-238	660	Hypocreales		GO:0003674,GO:0003824,GO:0005575,GO:0005622,GO:0005623,GO:0005737,GO:0008150,GO:0008152,GO:0008168,GO:0008757,GO:0016740,GO:0016741,GO:0032259,GO:0044424,GO:0044464	2.1.1.41	ko:K00559	ko00100,ko01100,ko01110,ko01130,map00100,map01100,map01110,map01130	M00102	R04427,R07481	RC00003,RC01154	ko00000,ko00001,ko00002,ko01000				Fungi	212MC@147550,38CU5@33154,3NTY3@4751,3QMPZ@4890,3TGG8@5125,COG0500@1,KOG1269@2759	NA|NA|NA	H	Catalyzes the methyl transfer from S-adenosyl-methionine to the C-24 of zymosterol to form fecosterol	Catalyzes the methyl transfer from S-adenosyl-methionine to the C-24 of zymosterol to form fecosterol
UM09421	181.364	-1.77584	0.150825	-11.7741	5.31e-32	1.09e-30	85	83	74	342	247	278	UM09421	73501.XP_006666971.1	0	990	Hypocreales	DCL2	GO:0003674,GO:0003676,GO:0003723,GO:0003824,GO:0004518,GO:0004519,GO:0004521,GO:0004525,GO:0004540,GO:0005488,GO:0005575,GO:0005622,GO:0005623,GO:0005634,GO:0005737,GO:0006139,GO:0006396,GO:0006725,GO:0006807,GO:0008150,GO:0008152,GO:0009892,GO:0009987,GO:0010033,GO:0010467,GO:0010468,GO:0010605,GO:0010608,GO:0010629,GO:0014070,GO:0016070,GO:0016246,GO:0016441,GO:0016442,GO:0016458,GO:0016787,GO:…											Fungi	211TX@147550,39W3A@33154,3NX67@4751,3QKRM@4890,3TDH9@5125,COG0571@1,KOG0701@2759	NA|NA|NA	A	Belongs to the helicase family. Dicer subfamily	Belongs to the helicase family. Dicer subfamily
UM02789	1884.93	-1.74659	0.049937	-34.9758	5.25e-268	1.65e-265	757	907	896	3294	2583	3079	UM02789	176275.XP_008600281.1	3.27e-240	762	Hypocreales													Fungi	214AE@147550,2CUQQ@1,2RNQJ@2759,39W23@33154,3NZ4E@4751,3QPRI@4890,3TH2Q@5125	NA|NA|NA
UM05416	23.9244	-1.71578	0.401805	-4.27018	1.95e-05	7.52e-05	12	13	8	44	34	35	UM05416	176275.XP_008593890.1	0	1009	Hypocreales													Fungi	215JA@147550,2F4PY@1,2T5Q1@2759,3ADI3@33154,3PG0Q@4751,3QYB1@4890,3TF47@5125	NA|NA|NA
UM03233	27107.2	-1.70887	0.0219635	-77.8049	0	0	11841	13432	12259	46973	36837	44206	UM03233	73501.XP_006667699.1	4.87e-184	520	Hypocreales	ADH1	GO:0000947,GO:0000955,GO:0003674,GO:0003824,GO:0004022,GO:0005575,GO:0005576,GO:0005622,GO:0005623,GO:0005634,GO:0005737,GO:0005739,GO:0005759,GO:0005886,GO:0005975,GO:0005996,GO:0006006,GO:0006066,GO:0006067,GO:0006068,GO:0006081,GO:0006082,GO:0006090,GO:0006091,GO:0006113,GO:0006115,GO:0006116,GO:0006117,GO:0006139,GO:0006163,GO:0006520,GO:0006566,GO:0006567,GO:0006725,GO:0006732,GO:0006733,GO:…	1.1.1.1	ko:K13953	ko00010,ko00071,ko00350,ko00625,ko00626,ko00830,ko00980,ko00982,ko01100,ko01110,ko01120,ko01130,ko01220,map00010,map00071,map00350,map00625,map00626,map00830,map00980,map00982,map01100,map01110,map01120,map01130,map01220		R00623,R00754,R02124,R04880,R05233,R05234,R06917,R06927,R07105,R08281,R08306,R08310	RC00050,RC00087,RC00088,RC00099,RC00116,RC00649,RC01734,RC02273	ko00000,ko00001,ko01000			iMM904.YMR083W,iND750.YMR083W	Fungi	2155Y@147550,390GY@33154,3NW0B@4751,3QJH7@4890,3TD8Q@5125,COG1064@1,KOG0023@2759	NA|NA|NA	Q	alcohol dehydrogenase	alcohol dehydrogenase
UM05308	2283.92	-1.65288	0.0451132	-36.6384	7e-294	2.64e-291	1003	1187	1069	3809	3128	3735	UM05308	176275.XP_008599294.1	2.41e-234	645	Hypocreales	ERG3	GO:0000139,GO:0000248,GO:0003674,GO:0003824,GO:0005488,GO:0005506,GO:0005575,GO:0005622,GO:0005623,GO:0005737,GO:0005783,GO:0005788,GO:0005789,GO:0005794,GO:0006066,GO:0006629,GO:0006694,GO:0006696,GO:0008150,GO:0008152,GO:0008202,GO:0008204,GO:0008610,GO:0009058,GO:0009987,GO:0012505,GO:0016020,GO:0016021,GO:0016125,GO:0016126,GO:0016128,GO:0016129,GO:0016491,GO:0016705,GO:0016717,GO:0030176,GO:…	1.14.19.20	ko:K00227	ko00100,ko01100,ko01110,ko01130,map00100,map01100,map01110,map01130	M00101,M00102	R07215,R07486,R07491,R07505	RC00904	ko00000,ko00001,ko00002,ko01000				Fungi	216AU@147550,38JRU@33154,3NVB3@4751,3QKMF@4890,3TGXG@5125,COG3000@1,KOG0872@2759	NA|NA|NA	I	Belongs to the sterol desaturase family	Belongs to the sterol desaturase family
UM05498	449.091	-1.65129	0.0939594	-17.5745	3.86e-69	1.88e-67	200	230	211	737	615	745	UM05498	73501.XP_006666418.1	2.35e-270	757	Hypocreales		GO:0005575,GO:0005622,GO:0005623,GO:0005737,GO:0008150,GO:0008361,GO:0009987,GO:0016020,GO:0016021,GO:0016043,GO:0031224,GO:0032535,GO:0044424,GO:0044425,GO:0044464,GO:0065007,GO:0065008,GO:0071840,GO:0090066											Fungi	214SC@147550,2CARS@1,2QW3E@2759,38R0N@33154,3NY5G@4751,3QT6Y@4890,3TH8V@5125	NA|NA|NA	S	Protein of unknown function (Ytp1)	Protein of unknown function (Ytp1)
UM07526	3579.93	-1.64864	0.0418107	-39.4312	0	0	1468	1918	1742	6047	4959	5708	UM07526	176275.XP_008602007.1	1.28e-106	311	Fungi				ko:K13993	ko04141,map04141				ko00000,ko00001,ko03110				Fungi	3AA65@33154,3P7MG@4751,COG0071@1,KOG0710@2759	NA|NA|NA	O	Belongs to the small heat shock protein (HSP20) family	Belongs to the small heat shock protein (HSP20) family
UM00309	471.282	-1.64311	0.0924639	-17.7703	1.2e-70	6.01e-69	207	228	240	804	657	736	UM00309	73501.XP_006668128.1	1.73e-278	772	Hypocreales													Fungi	214Y1@147550,2ANWM@1,2RZFD@2759,3A1YN@33154,3P2SX@4751,3QNRN@4890,3TDV2@5125	NA|NA|NA
UM03117	1576.83	-1.63431	0.0525553	-31.0969	2.65e-212	4.8e-210	710	833	730	2756	2099	2507	UM03117	176275.XP_008597498.1	1.17e-263	734	Hypocreales													Fungi	218RB@147550,39U71@33154,3NWBF@4751,3QKIK@4890,3THH0@5125,COG2124@1,KOG0157@2759	NA|NA|NA	Q	cytochrome P-450	cytochrome P-450
UM07748	1012.29	-1.63394	0.06829	-23.9265	1.62e-126	1.61e-124	425	540	495	1619	1395	1696	UM07748	73501.XP_006665493.1	4.03e-267	734	Hypocreales	TCRP	GO:0003674,GO:0003824,GO:0003868,GO:0006082,GO:0006520,GO:0006570,GO:0006572,GO:0006582,GO:0006725,GO:0006807,GO:0008150,GO:0008152,GO:0009056,GO:0009058,GO:0009063,GO:0009072,GO:0009074,GO:0009987,GO:0016054,GO:0016491,GO:0016701,GO:0016702,GO:0018958,GO:0019438,GO:0019439,GO:0019748,GO:0019752,GO:0042438,GO:0042440,GO:0043436,GO:0044237,GO:0044238,GO:0044248,GO:0044249,GO:0044281,GO:0044282,GO:…	1.13.11.27	ko:K00457	ko00130,ko00350,ko00360,ko01100,map00130,map00350,map00360,map01100	M00044	R01372,R02521	RC00505,RC00738	ko00000,ko00001,ko00002,ko01000,ko04147				Fungi	216UE@147550,38BA4@33154,3NWM8@4751,3QN1X@4890,3TDA6@5125,COG3185@1,KOG0638@2759	NA|NA|NA	E	4-hydroxyphenylpyruvate dioxygenase	4-hydroxyphenylpyruvate dioxygenase
UM04476	2354.52	-1.627	0.0457306	-35.5778	3.09e-277	1.04e-274	1112	1175	1114	4076	3129	3769	UM04476	176275.XP_008597571.1	2.46e-77	236	Hypocreales													Fungi	21ATC@147550,2E6FK@1,2SD5D@2759,3A41D@33154,3P4SC@4751,3QW2D@4890,3TIM3@5125	NA|NA|NA	S	stf2-like protein	stf2-like protein
UM08554	31.6151	-1.61968	0.372707	-4.34572	1.39e-05	5.46e-05	16	23	7	43	52	50	UM08554	73501.XP_006669094.1	1.29e-194	550	Hypocreales													Fungi	212D9@147550,39WVE@33154,3P05M@4751,3QTIN@4890,3TF1V@5125,COG0446@1,KOG1336@2759	NA|NA|NA	S	Pyridine nucleotide-disulphide oxidoreductase	Pyridine nucleotide-disulphide oxidoreductase
UM04818	5355.87	-1.61932	0.0329666	-49.12	0	0	2379	2740	2656	9021	7239	8640	UM04818	176275.XP_008595787.1	2.02e-194	548	Hypocreales		GO:0003674,GO:0003824,GO:0005488,GO:0006464,GO:0006508,GO:0006807,GO:0006950,GO:0006974,GO:0008150,GO:0008152,GO:0008233,GO:0008237,GO:0008270,GO:0009987,GO:0016787,GO:0016925,GO:0018193,GO:0018205,GO:0019538,GO:0032446,GO:0033554,GO:0036211,GO:0043167,GO:0043169,GO:0043170,GO:0043412,GO:0044237,GO:0044238,GO:0044260,GO:0044267,GO:0044877,GO:0046872,GO:0046914,GO:0050896,GO:0051716,GO:0070011,GO:…											Fungi	2128X@147550,38FTE@33154,3P00D@4751,3QP11@4890,3TCSD@5125,KOG4842@1,KOG4842@2759	NA|NA|NA	D	WLM domain	WLM domain
UM03065	2701.71	-1.61705	0.0434449	-37.2208	3.15e-303	1.24e-300	1213	1462	1256	4537	3585	4446	UM03065	176275.XP_008598954.1	0	1952	Hypocreales		GO:0006807,GO:0008150,GO:0008152	1.7.1.4	ko:K17877	ko00910,ko01120,map00910,map01120	M00531	R00787,R00789	RC00176	ko00000,ko00001,ko00002,ko01000				Fungi	212GA@147550,38FPC@33154,3NVHS@4751,3QKY8@4890,3TF5Q@5125,COG0446@1,KOG1336@2759	NA|NA|NA	S	Nitrite reductase	Nitrite reductase
UM08145	521.113	-1.61611	0.0873339	-18.505	1.88e-76	1.03e-74	239	279	240	904	717	800	UM08145	140110.NechaP95211	5.11e-89	271	Nectriaceae			4.1.2.52	ko:K02510	ko00350,ko01120,map00350,map01120		R01645,R01647	RC00307,RC00572,RC00574,RC03057	ko00000,ko00001,ko01000				Fungi	1FSUH@110618,21I32@147550,2QR7H@2759,39RYT@33154,3NVCB@4751,3QSTY@4890,3TR2M@5125,COG3836@1	NA|NA|NA	G	HpcH/HpaI aldolase/citrate lyase family	HpcH/HpaI aldolase/citrate lyase family
UM00373	87.1419	-1.61082	0.21143	-7.6187	2.56e-14	2.39e-13	46	48	33	149	115	141	UM00373	73501.XP_006668189.1	0	939	Hypocreales		GO:0003674,GO:0005215,GO:0006810,GO:0008150,GO:0022857,GO:0051179,GO:0051234,GO:0055085											Fungi	214SX@147550,38PBH@33154,3NWFT@4751,3QJUY@4890,3THWZ@5125,KOG0255@1,KOG0255@2759	NA|NA|NA	S	Transporter	Transporter
UM02228	223.475	-1.60873	0.134369	-11.9725	4.95e-33	1.07e-31	92	116	119	405	278	360	UM02228	140110.NechaP30973	2.63e-97	296	Nectriaceae		GO:0000096,GO:0000097,GO:0003674,GO:0003824,GO:0006082,GO:0006520,GO:0006575,GO:0006577,GO:0006578,GO:0006790,GO:0006807,GO:0008150,GO:0008152,GO:0008652,GO:0009058,GO:0009987,GO:0016053,GO:0016829,GO:0016846,GO:0019752,GO:0034641,GO:0042398,GO:0043436,GO:0044237,GO:0044238,GO:0044249,GO:0044271,GO:0044272,GO:0044281,GO:0044283,GO:0046394,GO:0052698,GO:0052699,GO:0052701,GO:0052703,GO:0071704,GO:…	4.4.1.16,4.4.1.36	ko:K01763,ko:K20247	ko00340,ko00450,ko01100,map00340,map00450,map01100		R03599,R11023	RC00961,RC01784,RC03328	ko00000,ko00001,ko01000				Fungi	1FM1V@110618,211H6@147550,38GRE@33154,3NWYP@4751,3QQF2@4890,3TDCM@5125,COG1104@1,KOG1549@2759	NA|NA|NA	E	Aminotransferase class-V	Aminotransferase class-V
UM02237	68.2836	-1.60515	0.235081	-6.82808	8.61e-12	6.7e-11	32	39	29	121	93	103	UM02237	73501.XP_006668324.1	2.6e-263	745	Hypocreales													Fungi	21RSR@147550,39XEF@33154,3P0AH@4751,3R26Q@4890,3TUQD@5125,COG2124@1,KOG0159@2759	NA|NA|NA	Q	cytochrome P-450	cytochrome P-450
UM03116	1969.65	-1.5783	0.0491695	-32.0992	4.53e-226	9.7e-224	869	1113	944	3314	2698	3076	UM03116	73501.XP_006667788.1	2.99e-282	776	Hypocreales			2.1.1.79	ko:K00574					ko00000,ko01000				Fungi	21316@147550,2QSMW@2759,38F67@33154,3NV5J@4751,3QS6B@4890,3THI1@5125,COG2230@1	NA|NA|NA	M	Methoxy mycolic acid synthase 1	Methoxy mycolic acid synthase 1
UM05852	2413.88	-1.56549	0.0450598	-34.7424	1.8e-264	5.31e-262	1153	1236	1212	4138	3154	3844	UM05852	73501.XP_006671237.1	1.78e-49	159	Hypocreales													Fungi	21BDD@147550,28SRF@1,2QZFD@2759,3ADBS@33154,3P9QH@4751,3QXJI@4890,3TJ1M@5125	NA|NA|NA	S	4-coumarate coenzyme A ligase	4-coumarate coenzyme A ligase
UM06724	9.19888	-1.55588	0.641193	-2.42654	0.0152437	0.0332002	3	7	4	16	9	18	UM06724	73501.XP_006670053.1	0	1636	Hypocreales			3.6.3.7	ko:K01536					ko00000,ko01000				Fungi	211SH@147550,3AJGF@33154,3PC88@4751,3R0YD@4890,3THKU@5125,COG0474@1,KOG0202@2759	NA|NA|NA	P	Belongs to the cation transport ATPase (P-type) (TC 3.A.3) family	Belongs to the cation transport ATPase (P-type) (TC 3.A.3) family
UM06895	105.897	-1.55584	0.188221	-8.26605	1.38e-16	1.48e-15	52	57	50	186	132	171	UM06895	176275.XP_008596245.1	4.49e-88	259	Hypocreales													Fungi	21AXH@147550,2SDZY@2759,3A534@33154,3P3WB@4751,3QX2W@4890,3TIP8@5125,COG1917@1	NA|NA|NA	S	Cupin domain	Cupin domain
UM00878	1003.46	-1.55016	0.0660492	-23.4697	8.32e-122	7.92e-120	461	572	479	1624	1335	1650	UM00878	73501.XP_006673186.1	0	2657	Hypocreales													Fungi	214E4@147550,28NTQ@1,2QVDP@2759,39VAU@33154,3NXQ3@4751,3QQIY@4890,3TFRC@5125	NA|NA|NA
UM00882	20.6792	-1.54714	0.443643	-3.48735	0.000487836	0.00150487	8	6	17	33	26	36	UM00882	73501.XP_006673191.1	0	1295	Hypocreales													Fungi	21572@147550,2EEYF@1,2SK8P@2759,38UVV@33154,3NVZC@4751,3QTHR@4890,3TDWM@5125	NA|NA|NA	B	Nitrate assimilation regulatory protein nirA	Nitrate assimilation regulatory protein nirA
UM04396	1562.93	-1.54631	0.0521875	-29.6298	6.18e-193	9.87e-191	733	863	762	2592	2068	2518	UM04396	176275.XP_008594555.1	0	1162	Hypocreales		GO:0000296,GO:0000297,GO:0000322,GO:0000323,GO:0000324,GO:0000329,GO:0003674,GO:0005215,GO:0005575,GO:0005622,GO:0005623,GO:0005737,GO:0005773,GO:0005774,GO:0005886,GO:0005933,GO:0006810,GO:0006811,GO:0006812,GO:0006855,GO:0008150,GO:0008324,GO:0008519,GO:0009405,GO:0009987,GO:0015075,GO:0015101,GO:0015203,GO:0015238,GO:0015606,GO:0015695,GO:0015696,GO:0015846,GO:0015847,GO:0015848,GO:0015893,GO:…		ko:K08157					ko00000,ko02000	2.A.1.2.16			Fungi	21612@147550,38D5E@33154,3NTW3@4751,3QJV4@4890,3TD7R@5125,KOG0255@1,KOG0255@2759	NA|NA|NA	S	major facilitator superfamily	major facilitator superfamily
UM09426	178.213	-1.54595	0.150241	-10.2898	7.84e-25	1.22e-23	72	92	105	309	244	265	UM09426	73501.XP_006673056.1	1.29e-103	337	Hypocreales													Fungi	2137Q@147550,28MX6@1,2QUFK@2759,38FBX@33154,3NU0W@4751,3QQR3@4890,3THIA@5125	NA|NA|NA	S	Protein of unknown function (DUF3638)	Protein of unknown function (DUF3638)
UM00136	1000.59	-1.53628	0.0645526	-23.7988	3.43e-125	3.34e-123	475	565	478	1729	1326	1536	UM00136	73501.XP_006667949.1	0	1011	Hypocreales	MET30	GO:0000082,GO:0000083,GO:0000151,GO:0000152,GO:0000209,GO:0000278,GO:0003674,GO:0005488,GO:0005515,GO:0005575,GO:0005622,GO:0005623,GO:0005634,GO:0006139,GO:0006259,GO:0006260,GO:0006261,GO:0006270,GO:0006275,GO:0006355,GO:0006464,GO:0006508,GO:0006511,GO:0006725,GO:0006807,GO:0007049,GO:0008150,GO:0008152,GO:0009056,GO:0009057,GO:0009058,GO:0009059,GO:0009889,GO:0009987,GO:0010035,GO:0010038,GO:…		ko:K10259	ko04111,ko04120,map04111,map04120	M00379			ko00000,ko00001,ko00002,ko04121				Fungi	216BI@147550,38CAJ@33154,3NUDS@4751,3QN8N@4890,3TFJK@5125,KOG0274@1,KOG0274@2759	NA|NA|NA	S	Sulfur controller-2	Sulfur controller-2
UM07236	118.688	-1.5304	0.177438	-8.62497	6.41e-18	7.5e-17	60	58	62	198	158	187	UM07236	73501.XP_006672765.1	9.77e-75	234	Hypocreales													Fungi	21PDP@147550,2C9V0@1,2RNM1@2759,3A6RQ@33154,3P5PR@4751,3QWZN@4890,3TTD1@5125	NA|NA|NA
UM03040	12.9528	-1.51768	0.550554	-2.75664	0.00583985	0.0141769	2	8	10	21	19	19	UM03040	53485.EFQ92956	0	1858	Dothideomycetes													Fungi	204IA@147541,38D6P@33154,3NWH8@4751,3QPGD@4890,COG3321@1,KOG1202@2759	NA|NA|NA	I	polyketide synthase	polyketide synthase
UM03341	25.6654	-1.51727	0.387353	-3.91702	8.97e-05	0.000313265	16	11	12	37	32	48	UM03341	176275.XP_008603641.1	1.13e-37	146	Hypocreales													Fungi	21KB8@147550,2CUSI@1,2RP0T@2759,38SQN@33154,3PUFB@4751,3RDUU@4890,3TNMV@5125	NA|NA|NA
UM08866	106.69	-1.51607	0.199077	-7.61553	2.63e-14	2.45e-13	37	65	62	170	162	152	UM08866	73501.XP_006670168.1	0	912	Hypocreales													Fungi	21ECK@147550,2CS9T@1,2RAZB@2759,3AH0H@33154,3PB60@4751,3R2WW@4890,3TM6N@5125	NA|NA|NA	S	FAD-NAD(P)-binding	FAD-NAD(P)-binding
UM09423	928.194	-1.51218	0.0685235	-22.068	6.42e-108	5.3e-106	407	537	483	1491	1246	1495	UM09423	29875.EHK20856	1.17e-218	626	Hypocreales													Fungi	21330@147550,2EK2R@1,2SQ2Q@2759,39TXZ@33154,3P1NV@4751,3QUHN@4890,3THMX@5125	NA|NA|NA	S	Heterokaryon incompatibility protein (HET)	Heterokaryon incompatibility protein (HET)
UM08869	544.763	-1.50743	0.0871452	-17.2979	4.88e-67	2.24e-65	266	274	297	915	694	879	UM08869	176275.XP_008596321.1	1.36000000001e-314	865	Hypocreales													Fungi	21RVB@147550,3AGIY@33154,3PBXW@4751,3QMM9@4890,3TF2B@5125,COG2124@1,KOG0158@2759	NA|NA|NA	Q	cytochrome P-450	cytochrome P-450
UM09420	246.404	-1.49187	0.127962	-11.6587	2.07e-31	4.08e-30	126	134	122	452	317	355	UM09420	176275.XP_008602373.1	4.53e-124	370	Hypocreales													Fungi	21BU7@147550,2DCPM@1,2S5KH@2759,3A7ZB@33154,3P660@4751,3QTKH@4890,3TKRK@5125	NA|NA|NA
UM00116	79.3992	-1.49057	0.222392	-6.70242	2.05e-11	1.54e-10	30	49	45	149	95	120	UM00116	73501.XP_006673141.1	4.72e-109	323	Hypocreales													Fungi	21CIJ@147550,29DJD@1,2RKPG@2759,3AQNM@33154,3PG7A@4751,3QYQ9@4890,3TJI0@5125	NA|NA|NA
UM05872	206.166	-1.48165	0.141065	-10.5033	8.35e-26	1.36e-24	94	112	115	337	305	288	UM05872	393283.XP_007832774.1	5.28e-122	389	Sordariomycetes													Fungi	21BM4@147550,2EFMU@1,2SKTA@2759,3A4B9@33154,3P4B2@4751,3QWFA@4890	NA|NA|NA
UM07168	210.575	-1.47954	0.137991	-10.722	8.03e-27	1.38e-25	90	134	106	335	268	354	UM07168	176275.XP_008601016.1	0	912	Hypocreales													Fungi	21R2G@147550,2DHHG@1,2S5WM@2759,39K3K@33154,3NWSI@4751,3RMXU@4890,3TTX1@5125	NA|NA|NA	S	RNA recognition motif	RNA recognition motif
UM09422	683.484	-1.47517	0.075948	-19.4235	4.89e-84	2.95e-82	318	409	344	1143	896	1062	UM09422	73501.XP_006665506.1	1.72e-310	870	Hypocreales													Fungi	218DM@147550,2EAZH@1,2SH5I@2759,38CIJ@33154,3NW3R@4751,3QPUU@4890,3TFXA@5125	NA|NA|NA	S	Uracil phosphoribosyltransferase	Uracil phosphoribosyltransferase
UM08868	90.6139	-1.47362	0.211473	-6.96835	3.21e-12	2.58e-11	42	45	55	172	100	143	UM08868	73501.XP_006670493.1	3.22e-66	234	Hypocreales													Fungi	2119A@147550,2EIZE@1,2SP9M@2759,3A5EX@33154,3P4M8@4751,3QW63@4890,3TTHM@5125	NA|NA|NA	K	GAL4-like Zn(II)2Cys6 (or C6 zinc) binuclear cluster DNA-binding domain	GAL4-like Zn(II)2Cys6 (or C6 zinc) binuclear cluster DNA-binding domain
UM07884	567.07	-1.47067	0.0844546	-17.4137	6.49e-68	3.03e-66	260	343	288	919	732	920	UM07884	31870.EFQ33072	4.72e-258	733	Glomerellales			2.4.1.231	ko:K22248					ko00000,ko01000		GT4		Fungi	1F21D@1028384,215FH@147550,39U24@33154,3NUQQ@4751,3QRP2@4890,COG0438@1,KOG0853@2759	NA|NA|NA	M	Glycosyl transferases group 1	Glycosyl transferases group 1
UM04544	2075.55	-1.4597	0.0466464	-31.2928	5.85e-215	1.15e-212	1031	1132	1107	3441	2673	3276	UM04544	73501.XP_006670742.1	0	991	Hypocreales			1.14.13.70	ko:K05917	ko00100,ko01100,ko01110,ko01130,map00100,map01100,map01110,map01130	M00101	R05640,R05731	RC01442	ko00000,ko00001,ko00002,ko00199,ko01000				Fungi	2133R@147550,38DPK@33154,3NW9W@4751,3QJWC@4890,3TFZG@5125,COG2124@1,KOG0684@2759	NA|NA|NA	Q	cytochrome p450	cytochrome p450
UM05401	775.635	-1.45201	0.0728935	-19.9196	2.75e-88	1.76e-86	349	453	428	1308	994	1206	UM05401	73501.XP_006673365.1	1.07e-144	414	Hypocreales													Fungi	212DR@147550,2CXSF@1,2RZE7@2759,39KB3@33154,3PBZW@4751,3RMZ9@4890,3TM7F@5125	NA|NA|NA	S	Methyltransferase domain	Methyltransferase domain
UM00074	5543.68	-1.43678	0.0314799	-45.6413	0	0	2723	3124	2993	9175	7282	8493	UM00074	176275.XP_008602007.1	4.99e-104	304	Fungi				ko:K13993	ko04141,map04141				ko00000,ko00001,ko03110				Fungi	3AA65@33154,3P7MG@4751,COG0071@1,KOG0710@2759	NA|NA|NA	O	Belongs to the small heat shock protein (HSP20) family	Belongs to the small heat shock protein (HSP20) family
UM00707	56.2288	-1.4323	0.274547	-5.21696	1.82e-07	9.18e-07	30	19	40	87	80	84	UM00707	73501.XP_006665924.1	8.1e-125	360	Hypocreales													Fungi	21AU5@147550,2ES4J@1,2SUSI@2759,3A7K9@33154,3P5EA@4751,3QYCT@4890,3TIS1@5125	NA|NA|NA
UM02277	21.9393	-1.42875	0.423744	-3.37174	0.000746962	0.00222553	16	13	6	35	25	39	UM02277	73501.XP_006670471.1	1.66e-250	697	Hypocreales		GO:0003674,GO:0005215,GO:0005310,GO:0005342,GO:0005575,GO:0006810,GO:0006811,GO:0006812,GO:0006820,GO:0006835,GO:0006855,GO:0008150,GO:0008324,GO:0008509,GO:0008514,GO:0015075,GO:0015077,GO:0015078,GO:0015140,GO:0015141,GO:0015238,GO:0015291,GO:0015293,GO:0015294,GO:0015295,GO:0015318,GO:0015366,GO:0015556,GO:0015672,GO:0015711,GO:0015740,GO:0015743,GO:0015744,GO:0015849,GO:0015893,GO:0016020,GO:…											Fungi	2137D@147550,2QV03@2759,38HKD@33154,3NYZR@4751,3QK0A@4890,3TGEJ@5125,COG1275@1	NA|NA|NA	P	C4-dicarboxylate transporter malic acid transport protein	C4-dicarboxylate transporter malic acid transport protein
UM01199	882.662	-1.42511	0.0734108	-19.4128	6.02e-84	3.59e-82	414	570	436	1430	1203	1324	UM01199	176275.XP_008596430.1	0	1004	Sordariomycetes													Fungi	21RPC@147550,39JN7@33154,3Q3ZX@4751,3RM3U@4890,KOG1398@1,KOG1398@2759	NA|NA|NA	S	peroxisome organization	peroxisome organization
UM09517	977.164	-1.4227	0.0634183	-22.4335	1.85e-111	1.62e-109	472	582	517	1596	1289	1500	UM09517	73501.XP_006665506.1	0	1023	Hypocreales													Fungi	218DM@147550,2EAZH@1,2SH5I@2759,38CIJ@33154,3NW3R@4751,3QPUU@4890,3TFXA@5125	NA|NA|NA	S	Uracil phosphoribosyltransferase	Uracil phosphoribosyltransferase
UM01778	36.6757	-1.41406	0.320514	-4.41184	1.02e-05	4.11e-05	23	20	16	69	46	50	UM01778	73501.XP_006674183.1	7.89e-99	293	Hypocreales													Fungi	219V0@147550,2QTH7@2759,39TRX@33154,3NY9M@4751,3QMCC@4890,3TSRP@5125,COG2761@1	NA|NA|NA	Q	DSBA-like thioredoxin domain	DSBA-like thioredoxin domain
UM00664	1089.35	-1.41175	0.0606212	-23.2881	5.85e-120	5.46e-118	555	629	575	1816	1435	1628
UM05895	13.5996	-1.41058	0.521638	-2.70413	0.00684837	0.0163142	8	9	5	19	16	26	UM05895	97096.XP_007788308.1	1.72e-20	95.5	Sordariomycetes													Fungi	21GCU@147550,2C6D4@1,2SKCA@2759,3AFK8@33154,3PA3M@4751,3R2S5@4890	NA|NA|NA
UM02108	77.2088	-1.40596	0.227456	-6.18126	6.36e-10	4.24e-09	40	43	42	110	91	145	UM02108	117187.FVEG_00867T0	7.01e-31	109	Nectriaceae													Fungi	1FVJP@110618,21BV9@147550,2F0Y6@1,2T211@2759,3ACU9@33154,3P9BR@4751,3QZ76@4890,3TP57@5125	NA|NA|NA
UM01131	271.191	-1.4036	0.119762	-11.7198	1.01e-31	2.04e-30	153	157	129	444	362	405	UM01131	176275.XP_008598994.1	1.73e-135	389	Hypocreales													Fungi	21A91@147550,2CHZD@1,2T27G@2759,3AC8Z@33154,3P8XP@4751,3R00P@4890,3TINU@5125	NA|NA|NA
UM06847	1753.6	-1.40025	0.0517589	-27.0533	3.49e-161	4.45e-159	921	1049	879	2831	2252	2758	UM06847	73501.XP_006672385.1	0	879	Hypocreales	ERG1	GO:0003674,GO:0003824,GO:0004497,GO:0004506,GO:0005488,GO:0005575,GO:0005622,GO:0005623,GO:0005737,GO:0005783,GO:0005789,GO:0005811,GO:0005886,GO:0006066,GO:0006629,GO:0006694,GO:0006696,GO:0006950,GO:0007154,GO:0008144,GO:0008150,GO:0008152,GO:0008202,GO:0008204,GO:0008610,GO:0009058,GO:0009267,GO:0009605,GO:0009607,GO:0009987,GO:0009991,GO:0010570,GO:0012505,GO:0016020,GO:0016125,GO:0016126,GO:…	1.14.14.17	ko:K00511	ko00100,ko00909,ko01100,ko01110,ko01130,map00100,map00909,map01100,map01110,map01130		R02874	RC00201	ko00000,ko00001,ko01000				Fungi	211RV@147550,38HUH@33154,3NUIZ@4751,3QMEH@4890,3TE15@5125,COG0654@1,KOG1298@2759	NA|NA|NA	I	Squalene	Squalene
UM08482	382.316	-1.3974	0.104323	-13.395	6.47e-41	1.78e-39	196	239	187	605	541	554	UM08482	73501.XP_006672354.1	2.71e-75	246	Hypocreales													Fungi	214D3@147550,2REND@2759,38TNH@33154,3P1BG@4751,3QSME@4890,3THIQ@5125,COG2304@1	NA|NA|NA	S	domain-containing protein	domain-containing protein
UM03781	7630.61	-1.39734	0.0283874	-49.224	0	0	3816	4535	4070	12547	10007	11528	UM03781	73501.XP_006669477.1	0	1184	Hypocreales	NCA2	GO:0005575,GO:0005622,GO:0005623,GO:0005737,GO:0005739,GO:0005740,GO:0005741,GO:0006091,GO:0006139,GO:0006725,GO:0006807,GO:0008150,GO:0008152,GO:0009060,GO:0009987,GO:0015980,GO:0016020,GO:0016070,GO:0016071,GO:0019867,GO:0031090,GO:0031966,GO:0031967,GO:0031968,GO:0031975,GO:0034641,GO:0043170,GO:0043226,GO:0043227,GO:0043229,GO:0043231,GO:0044237,GO:0044238,GO:0044422,GO:0044424,GO:0044429,GO:…		ko:K18158					ko00000,ko03029				Fungi	213TF@147550,28M9W@1,2QTT6@2759,39W55@33154,3NV6S@4751,3QN1R@4890,3TESA@5125	NA|NA|NA	S	ATP synthase regulation protein NCA2	ATP synthase regulation protein NCA2
UM05135	1012.07	-1.39709	0.0642651	-21.7394	8.69e-105	7e-103	518	595	535	1714	1247	1575	UM05135	73501.XP_006667862.1	5.5e-115	340	Hypocreales		GO:0000045,GO:0000407,GO:0005575,GO:0005622,GO:0005623,GO:0005634,GO:0005737,GO:0006914,GO:0006996,GO:0007033,GO:0008150,GO:0008152,GO:0009056,GO:0009987,GO:0016020,GO:0016043,GO:0016236,GO:0022607,GO:0034045,GO:0043226,GO:0043227,GO:0043229,GO:0043231,GO:0044085,GO:0044237,GO:0044248,GO:0044424,GO:0044444,GO:0044464,GO:0061919,GO:0070925,GO:0071840,GO:0098805,GO:1905037		ko:K19730	ko04136,ko04140,ko04211,map04136,map04140,map04211				ko00000,ko00001,ko04131				Fungi	2183B@147550,3A0YV@33154,3NVUK@4751,3QM3C@4890,3TH81@5125,KOG4493@1,KOG4493@2759	NA|NA|NA	S	DUF1649 domain protein	DUF1649 domain protein
UM04273	445.935	-1.39615	0.0916686	-15.2305	2.22e-52	7.69e-51	220	274	233	738	573	683	UM04273	73501.XP_006669326.1	2.72e-262	721	Hypocreales		GO:0008150,GO:0009636,GO:0009987,GO:0042221,GO:0050896,GO:0051716,GO:0070887,GO:0097237,GO:0098754,GO:1990748	1.6.99.1	ko:K00354			R00282	RC00001	ko00000,ko01000				Fungi	215ZM@147550,38EN0@33154,3NUI7@4751,3QN2G@4890,3TD2I@5125,COG1902@1,KOG0134@2759	NA|NA|NA	C	NADH flavin oxidoreductase NADH oxidase family protein	NADH flavin oxidoreductase NADH oxidase family protein
UM03162	12.0686	-1.39277	0.55895	-2.49176	0.0127112	0.0283461	4	10	6	26	12	17	UM03162	176275.XP_008601124.1	5.2e-27	123	Hypocreales													Fungi	21B6N@147550,2D2BD@1,2SM97@2759,39R5I@33154,3P0KX@4751,3QY3S@4890,3TINB@5125	NA|NA|NA
UM09581	231.137	-1.37356	0.134196	-10.2354	1.38e-24	2.13e-23	111	119	150	361	291	376	UM09581	176275.XP_008602373.1	1.3e-141	414	Hypocreales													Fungi	21BU7@147550,2DCPM@1,2S5KH@2759,3A7ZB@33154,3P660@4751,3QTKH@4890,3TKRK@5125	NA|NA|NA
UM01746	190.977	-1.36919	0.144011	-9.50752	1.95e-21	2.71e-20	100	102	113	332	219	303	UM01746	73501.XP_006673220.1	0	5466	Hypocreales													Fungi	21DIN@147550,38D6P@33154,3NWH8@4751,3QQ5E@4890,3TSF6@5125,COG1020@1,COG3321@1,KOG1178@2759,KOG1202@2759	NA|NA|NA	I	Pfam:HxxPF_rpt	Pfam:HxxPF_rpt
UM04652	1791.57	-1.36761	0.0514247	-26.5944	7.88e-156	9.77e-154	949	1029	976	2783	2393	2760	UM04652	176275.XP_008598303.1	9.11e-243	669	Hypocreales	SCS7	GO:0000170,GO:0003674,GO:0003824,GO:0005575,GO:0005622,GO:0005623,GO:0005737,GO:0005783,GO:0005789,GO:0006082,GO:0006629,GO:0006631,GO:0006643,GO:0006644,GO:0006664,GO:0006665,GO:0006673,GO:0006675,GO:0006687,GO:0006793,GO:0006796,GO:0006807,GO:0008150,GO:0008152,GO:0008610,GO:0009058,GO:0009987,GO:0012505,GO:0016020,GO:0016021,GO:0016491,GO:0019637,GO:0019752,GO:0030148,GO:0031224,GO:0031984,GO:…	1.14.18.6	ko:K19703					ko00000,ko01000				Fungi	218ZA@147550,38DTY@33154,3NV5W@4751,3QPMY@4890,3TFH3@5125,COG3000@1,KOG0539@2759	NA|NA|NA	I	Ceramide hydroxylase involved in the alpha-hydroxylation of sphingolipid-associated very long chain fatty acids. Hydroxylates the very long chain fatty acid of ceramides at C2 and C3	Ceramide hydroxylase involved in the alpha-hydroxylation of sphingolipid-associated very long chain fatty acids. Hydroxylates the very long chain fatty acid of ceramides at C2 and C3
UM08819	150.049	-1.36026	0.162642	-8.36351	6.09e-17	6.72e-16	84	96	69	238	177	253	UM08819	73501.XP_006673483.1	1.03e-139	413	Hypocreales													Fungi	21FYP@147550,2EXIX@1,2SZ7A@2759,3ASDW@33154,3PGWS@4751,3QZ8K@4890,3TNEY@5125	NA|NA|NA
UM09584	1185.47	-1.35729	0.0589598	-23.0205	2.9e-117	2.63e-115	595	688	685	1967	1510	1784	UM09584	176275.XP_008598757.1	4.78e-217	620	Hypocreales													Fungi	213E3@147550,2QQSW@2759,38E3N@33154,3NXGY@4751,3QM4D@4890,3TFMS@5125,COG1096@1	NA|NA|NA	JK	Putative DNA-binding domain	Putative DNA-binding domain
UM03437	300.161	-1.35685	0.119234	-11.3797	5.28e-30	9.95e-29	148	173	178	551	359	429	UM03437	73501.XP_006671074.1	5.61e-161	454	Hypocreales													Fungi	21349@147550,3A0W2@33154,3P1XM@4751,3QMDJ@4890,3TUWY@5125,COG1028@1,KOG1204@2759	NA|NA|NA	Q	Enoyl-(Acyl carrier protein) reductase	Enoyl-(Acyl carrier protein) reductase
UM08646	19712.2	-1.35463	0.0241775	-56.0287	0	0	10044	11808	10923	32598	25527	29240	UM08646	5111.M1W6H5	5.54e-13	65.9	Clavicipitaceae		GO:0005575,GO:0005618,GO:0005623,GO:0030312,GO:0044464,GO:0071944											Fungi	21IHC@147550,29I1W@1,2RR8R@2759,3AU6W@33154,3G4HF@34397,3PGPY@4751,3RCIA@4890,3TS16@5125	NA|NA|NA
UM03995	1131.75	-1.35179	0.0618336	-21.8617	6.02e-106	4.89e-104	611	623	646	1854	1451	1707	UM03995	73501.XP_006672838.1	0	897	Hypocreales	ERG9	GO:0003674,GO:0003824,GO:0004310,GO:0004311,GO:0004659,GO:0005575,GO:0005622,GO:0005623,GO:0005737,GO:0005739,GO:0005740,GO:0005741,GO:0005783,GO:0005789,GO:0006066,GO:0006629,GO:0006644,GO:0006694,GO:0006696,GO:0006720,GO:0006721,GO:0006793,GO:0006796,GO:0008150,GO:0008152,GO:0008202,GO:0008204,GO:0008610,GO:0009058,GO:0009987,GO:0012505,GO:0016020,GO:0016021,GO:0016125,GO:0016126,GO:0016128,GO:…	2.5.1.21	ko:K00801	ko00100,ko00909,ko01100,ko01110,ko01130,map00100,map00909,map01100,map01110,map01130		R00702,R02872,R06223	RC00362,RC00796,RC02839	ko00000,ko00001,ko01000,ko01006				Fungi	212SA@147550,38FSE@33154,3NXNI@4751,3QNXI@4890,3TFI3@5125,COG1562@1,KOG1459@2759	NA|NA|NA	I	Squalene	Squalene
UM09427	885.942	-1.34635	0.0693406	-19.4165	5.6e-84	3.36e-82	479	549	450	1409	1187	1314	UM09427	73501.XP_006673056.1	8.08e-131	419	Hypocreales													Fungi	2137Q@147550,28MX6@1,2QUFK@2759,38FBX@33154,3NU0W@4751,3QQR3@4890,3THIA@5125	NA|NA|NA	S	Protein of unknown function (DUF3638)	Protein of unknown function (DUF3638)
UM07442	495.942	-1.34487	0.0892077	-15.0757	2.34e-51	8.02e-50	255	282	291	845	628	724	UM07442	73501.XP_006672546.1	1.18e-32	121	Fungi													Fungi	28IH4@1,2SFJ8@2759,3A80Q@33154,3P5XX@4751	NA|NA|NA
UM03177	433.645	-1.33962	0.0990047	-13.5309	1.03e-41	2.89e-40	247	228	249	708	525	687	UM03177	73501.XP_006667734.1	6.1e-238	669	Hypocreales													Fungi	212M4@147550,39XHI@33154,3P16X@4751,3QKY1@4890,3TK10@5125,COG0654@1,KOG3855@2759	NA|NA|NA	CH	FAD binding domain	FAD binding domain
UM09516	30.5584	-1.33626	0.34316	-3.89399	9.86e-05	0.000342406	19	15	17	51	38	46	UM09516	568076.XP_007816554.1	4.07e-18	85.9	Hypocreales													Fungi	21D5D@147550,3AF2G@33154,3PCE6@4751,3R2QV@4890,3TJRN@5125,KOG1121@1,KOG1121@2759	NA|NA|NA	S	Transposase-like protein	Transposase-like protein
UM09583	924.015	-1.33563	0.0650427	-20.5347	1.05e-93	7.2e-92	476	581	495	1511	1187	1383	UM09583	101852.XP_008086233.1	7.23e-33	130	Leotiomycetes													Fungi	20XGN@147548,39TSR@33154,3NVJG@4751,3QM6B@4890,KOG1812@1,KOG1812@2759	NA|NA|NA	O	ibr finger	ibr finger
UM06557	651.307	-1.3353	0.0778785	-17.1459	6.74e-66	3.06e-64	326	413	355	1037	874	958	UM06557	73501.XP_006668651.1	1.32e-186	526	Hypocreales			1.1.1.2	ko:K00002	ko00010,ko00040,ko00561,ko00930,ko01100,ko01110,ko01120,ko01130,ko01220,map00010,map00040,map00561,map00930,map01100,map01110,map01120,map01130,map01220	M00014	R00746,R01041,R01481,R05231	RC00087,RC00088,RC00099,RC00108	ko00000,ko00001,ko00002,ko01000,ko04147				Fungi	216WC@147550,39UK1@33154,3NUUT@4751,3QMSW@4890,3TJM4@5125,COG1064@1,KOG0023@2759	NA|NA|NA	Q	Alcohol dehydrogenase GroES-like domain	Alcohol dehydrogenase GroES-like domain
UM06769	139.257	-1.33273	0.165366	-8.05928	7.67e-16	7.9e-15	77	90	67	206	181	226	UM06769	73501.XP_006666184.1	2.0800000001e-314	868	Hypocreales	MET1	GO:0000103,GO:0003674,GO:0003824,GO:0004851,GO:0005575,GO:0005622,GO:0005623,GO:0005634,GO:0006725,GO:0006778,GO:0006779,GO:0006783,GO:0006790,GO:0006807,GO:0008150,GO:0008152,GO:0008168,GO:0008169,GO:0008757,GO:0009058,GO:0009987,GO:0016740,GO:0016741,GO:0018130,GO:0019354,GO:0019438,GO:0032259,GO:0033013,GO:0033014,GO:0034641,GO:0042168,GO:0042440,GO:0043226,GO:0043227,GO:0043229,GO:0043231,GO:…	2.1.1.107	ko:K00589	ko00860,ko01100,ko01110,ko01120,map00860,map01100,map01110,map01120	M00121	R03194	RC00003,RC00871	ko00000,ko00001,ko00002,ko01000				Fungi	212XS@147550,38FWZ@33154,3NVMM@4751,3QKNK@4890,3TH57@5125,COG0007@1,KOG1527@2759	NA|NA|NA	H	Siroheme synthase	Siroheme synthase
UM08400	61.5563	-1.32203	0.249939	-5.28941	1.23e-07	6.33e-07	28	34	42	88	75	108	UM08400	176275.XP_008595133.1	5.23e-145	419	Sordariomycetes													Fungi	21ENG@147550,3904K@33154,3PZIA@4751,3QW9Y@4890,COG3491@1,KOG0143@2759	NA|NA|NA	Q	2OG-Fe(II) oxygenase superfamily	2OG-Fe(II) oxygenase superfamily
UM09488	692.884	-1.31913	0.0755791	-17.4537	3.23e-68	1.54e-66	382	395	393	1136	897	1014
UM00976	872.201	-1.31742	0.0743684	-17.7148	3.22e-70	1.6e-68	424	589	469	1484	1114	1246	UM00976	176275.XP_008599804.1	1.12e-197	555	Hypocreales													Fungi	2177T@147550,2EG1Y@1,2SM3U@2759,39TG4@33154,3NVBA@4751,3QKP8@4890,3TD6K@5125	NA|NA|NA	S	Late sexual development protein	Late sexual development protein
UM04035	1040.59	-1.31411	0.0613835	-21.4083	1.12e-101	8.71e-100	533	623	609	1682	1323	1571	UM04035	73501.XP_006665386.1	0	1067	Hypocreales	ILV1	GO:0003674,GO:0003824,GO:0004794,GO:0005575,GO:0005622,GO:0005623,GO:0005737,GO:0005739,GO:0006082,GO:0006520,GO:0006549,GO:0006566,GO:0006567,GO:0006807,GO:0008150,GO:0008152,GO:0008652,GO:0009056,GO:0009058,GO:0009063,GO:0009066,GO:0009068,GO:0009081,GO:0009082,GO:0009097,GO:0009987,GO:0016053,GO:0016054,GO:0016829,GO:0016840,GO:0016841,GO:0019752,GO:0043226,GO:0043227,GO:0043229,GO:0043231,GO:…	4.3.1.19	ko:K01754	ko00260,ko00290,ko01100,ko01110,ko01130,ko01200,ko01230,map00260,map00290,map01100,map01110,map01130,map01200,map01230	M00570	R00220,R00996	RC00418,RC02600	ko00000,ko00001,ko00002,ko01000				Fungi	214XK@147550,38C3Z@33154,3NUWH@4751,3QJR1@4890,3TH0U@5125,COG1171@1,KOG1250@2759	NA|NA|NA	E	Threonine dehydratase	Threonine dehydratase
UM02094	1215.64	-1.3129	0.0590685	-22.2267	1.89e-109	1.61e-107	646	698	717	1991	1518	1840	UM02094	176275.XP_008594263.1	1.57e-290	803	Hypocreales		GO:0003674,GO:0005215,GO:0005575,GO:0006810,GO:0006811,GO:0006820,GO:0008150,GO:0008509,GO:0015075,GO:0015103,GO:0015112,GO:0015267,GO:0015291,GO:0015318,GO:0015513,GO:0015698,GO:0015706,GO:0015707,GO:0016020,GO:0022803,GO:0022804,GO:0022832,GO:0022836,GO:0022857,GO:0034220,GO:0051179,GO:0051234,GO:0055085,GO:0071705,GO:0098656		ko:K02575	ko00910,map00910	M00615			ko00000,ko00001,ko00002,ko02000	2.A.1.8			Fungi	214JS@147550,2QPIC@2759,38HG0@33154,3NWEV@4751,3QJPT@4890,3TFYH@5125,COG2223@1	NA|NA|NA	P	Transporter	Transporter
UM09136	244.719	-1.3052	0.13242	-9.8565	6.42e-23	9.45e-22	135	128	153	440	287	353	UM09136	176275.XP_008597147.1	1.63e-19	88.6	Hypocreales													Fungi	21RII@147550,3ASMG@33154,3PAES@4751,3RN72@4890,3TV2B@5125,COG2124@1,KOG0158@2759	NA|NA|NA	Q	cytochrome P-450	cytochrome P-450
UM03087	99.7116	-1.28185	0.195296	-6.56366	5.25e-11	3.81e-10	42	72	59	170	119	149	UM03087	73501.XP_006667832.1	0	927	Hypocreales				ko:K10268					ko00000,ko04121				Fungi	211RM@147550,38WZP@33154,3NU6P@4751,3QKXZ@4890,3TEKV@5125,KOG4341@1,KOG4341@2759	NA|NA|NA	S	Leucine Rich repeat	Leucine Rich repeat
UM09358	2182.81	-1.27638	0.0461163	-27.6775	1.3e-168	1.73e-166	1200	1283	1283	3524	2779	3218	UM09358	176275.XP_008602061.1	1.13e-91	271	Hypocreales													Fungi	21AVN@147550,2CF85@1,2S7ZU@2759,3A8BN@33154,3P6SW@4751,3QYM3@4890,3TITG@5125	NA|NA|NA	S	Life-span regulatory factor	Life-span regulatory factor
UM01995	3747.55	-1.27391	0.0422442	-30.1559	8.98e-200	1.46e-197	2154	2255	2060	5868	4907	5529	UM01995	73501.XP_006667100.1	0	3487	Hypocreales	MOT1	GO:0000228,GO:0003674,GO:0003676,GO:0003677,GO:0003824,GO:0005488,GO:0005515,GO:0005575,GO:0005622,GO:0005623,GO:0005634,GO:0005694,GO:0005737,GO:0005739,GO:0006139,GO:0006351,GO:0006355,GO:0006357,GO:0006360,GO:0006364,GO:0006366,GO:0006396,GO:0006725,GO:0006807,GO:0008134,GO:0008150,GO:0008152,GO:0009058,GO:0009059,GO:0009303,GO:0009889,GO:0009890,GO:0009892,GO:0009987,GO:0010467,GO:0010468,GO:…		ko:K15192					ko00000,ko01000,ko03021				Fungi	212GU@147550,38EZ0@33154,3NU0Z@4751,3QJM1@4890,3TEB0@5125,KOG0392@1,KOG0392@2759	NA|NA|NA	A	TBP associated factor Mot1	TBP associated factor Mot1
UM07905	93.8788	-1.27344	0.207013	-6.15148	7.68e-10	5.06e-09	44	47	71	144	124	140	UM07905	73501.XP_006673760.1	1.76e-235	659	Hypocreales													Fungi	213M1@147550,2QV4Z@2759,39SNB@33154,3NZ9J@4751,3QRV6@4890,3TKV5@5125,COG5383@1	NA|NA|NA	S	DUF1338 domain protein	DUF1338 domain protein
UM08138	21.7665	-1.27206	0.434318	-2.92886	0.00340206	0.00871223	16	5	16	30	29	35
UM03140	682.107	-1.27131	0.0827395	-15.3652	2.8e-53	9.86e-52	339	417	427	1184	840	959	UM03140	73501.XP_006667764.1	6.45e-152	427	Hypocreales			2.5.1.18	ko:K00799	ko00480,ko00980,ko00982,ko00983,ko01524,ko05200,ko05204,ko05225,ko05418,map00480,map00980,map00982,map00983,map01524,map05200,map05204,map05225,map05418		R03522,R07002,R07003,R07004,R07023,R07024,R07025,R07026,R07069,R07070,R07083,R07084,R07091,R07092,R07093,R07094,R07100,R07113,R07116,R08280,R09409,R11905	RC00004,RC00069,RC00840,RC00948,RC01704,RC01705,RC01706,RC01758,RC01759,RC01765,RC01767,RC01769,RC02243,RC02527,RC02939,RC02940,RC02942,RC02943,RC02944	ko00000,ko00001,ko01000,ko02000	1.A.12.2.2,1.A.12.3.2			Fungi	21QA7@147550,3A2JD@33154,3P3BS@4751,3RJHR@4890,3TTVV@5125,COG0625@1,KOG0867@2759	NA|NA|NA	O	Belongs to the GST superfamily	Belongs to the GST superfamily
UM07172	1231.46	-1.26966	0.0571487	-22.2168	2.36e-109	1.99e-107	684	762	688	2014	1544	1812	UM07172	73501.XP_006671704.1	1.77e-167	483	Hypocreales													Fungi	218HW@147550,2EKSV@1,2SQKQ@2759,3A8B5@33154,3P7UZ@4751,3QU4H@4890,3TGPP@5125	NA|NA|NA	S	Transcription factor	Transcription factor
UM06666	23.5505	-1.26295	0.423713	-2.98067	0.00287614	0.00752074	11	10	20	52	19	34	UM06666	176275.XP_008602576.1	3.61e-241	667	Hypocreales			5.5.1.5	ko:K14334	ko00362,map00362		R03308	RC00903	ko00000,ko00001,ko01000				Fungi	21PHI@147550,2BKP7@1,2QVHY@2759,39YE1@33154,3NYVG@4751,3QSFV@4890,3TTFB@5125	NA|NA|NA	G	Muconate cycloisomerase 1	Muconate cycloisomerase 1
UM03941	1006.12	-1.25654	0.0652196	-19.2662	1.03e-82	6.08e-81	521	634	602	1560	1229	1588	UM03941	73501.XP_006672888.1	0	1110	Hypocreales	ERO1	GO:0003674,GO:0003756,GO:0003824,GO:0005575,GO:0005622,GO:0005623,GO:0005737,GO:0005783,GO:0005789,GO:0006457,GO:0006464,GO:0006807,GO:0008150,GO:0008152,GO:0009987,GO:0012505,GO:0015035,GO:0015036,GO:0016020,GO:0016491,GO:0016667,GO:0016670,GO:0016853,GO:0016860,GO:0016864,GO:0016972,GO:0019538,GO:0031984,GO:0034975,GO:0036211,GO:0042175,GO:0043170,GO:0043226,GO:0043227,GO:0043229,GO:0043231,GO:…											Fungi	214D2@147550,38DRZ@33154,3NUWS@4751,3QK0I@4890,3TGAA@5125,COG5061@1,KOG2608@2759	NA|NA|NA	O	Endoplasmic oxidoreductin-1 precursor	Endoplasmic oxidoreductin-1 precursor
UM05980	713.465	-1.25063	0.075018	-16.6711	2.13e-62	8.95e-61	409	443	396	1162	853	1090	UM05980	73501.XP_006671525.1	8.04e-145	409	Hypocreales													Fungi	21BMY@147550,2D4DS@1,2SUTN@2759,3A6D0@33154,3P577@4751,3QZ8Z@4890,3TJ4S@5125	NA|NA|NA
UM06961	5390.02	-1.24301	0.0327364	-37.9704	0	0	2883	3486	3106	8766	6741	7873	UM06961	176275.XP_008603286.1	2.58e-32	130	Hypocreales													Fungi	21F40@147550,2F3GU@1,2T4G6@2759,38Y7X@33154,3PXU6@4751,3RGVT@4890,3TNN9@5125	NA|NA|NA
UM00023	3492.99	-1.2425	0.0372364	-33.3678	4.02e-244	9.96e-242	1914	2161	2057	5562	4478	5081	UM00023	176275.XP_008602516.1	3.96e-284	797	Hypocreales													Fungi	2129M@147550,38GXG@33154,3NYFM@4751,3QNWV@4890,3TDI1@5125,COG0699@1,KOG0446@2759	NA|NA|NA	U	Belongs to the TRAFAC class dynamin-like GTPase superfamily. Dynamin Fzo YdjA family	Belongs to the TRAFAC class dynamin-like GTPase superfamily. Dynamin Fzo YdjA family
UM06509	1090.9	-1.24211	0.0609067	-20.3936	1.9e-92	1.26e-90	579	725	616	1775	1345	1615	UM06509	73501.XP_006668601.1	0	901	Hypocreales		GO:0000166,GO:0003674,GO:0003824,GO:0005488,GO:0005575,GO:0005622,GO:0005623,GO:0005737,GO:0005783,GO:0005789,GO:0006066,GO:0006629,GO:0006694,GO:0006696,GO:0008150,GO:0008152,GO:0008202,GO:0008204,GO:0008610,GO:0009058,GO:0009987,GO:0012505,GO:0016020,GO:0016021,GO:0016125,GO:0016126,GO:0016128,GO:0016129,GO:0016491,GO:0016627,GO:0016628,GO:0030176,GO:0031224,GO:0031227,GO:0031984,GO:0036094,GO:…	1.3.1.70	ko:K00222	ko00100,ko01100,ko01110,ko01130,map00100,map01100,map01110,map01130	M00101	R05639,R07483	RC01441	ko00000,ko00001,ko00002,ko01000				Fungi	213RC@147550,38CV6@33154,3NUSE@4751,3QKCT@4890,3THCZ@5125,KOG1435@1,KOG1435@2759	NA|NA|NA	IT	c-14 sterol reductase	c-14 sterol reductase
UM02627	396.815	-1.23675	0.102204	-12.1008	1.05e-33	2.29e-32	233	217	246	618	525	568	UM02627	176275.XP_008603579.1	1.71e-216	605	Hypocreales													Fungi	219DH@147550,2D2JN@1,2SN3Z@2759,3AJ0S@33154,3PB5Z@4751,3QWWI@4890,3TI41@5125	NA|NA|NA
UM06013	6136.57	-1.2321	0.0338206	-36.4306	1.4e-290	5.06e-288	3315	3897	3628	9780	7391	9420	UM06013	176275.XP_008593468.1	1.6e-285	804	Hypocreales			2.7.1.23	ko:K00858	ko00760,ko01100,map00760,map01100		R00104	RC00002,RC00078	ko00000,ko00001,ko01000				Fungi	2121A@147550,38C2Y@33154,3NUE8@4751,3QK3Q@4890,3TDRP@5125,COG0061@1,KOG2178@2759	NA|NA|NA	G	ATP-NAD kinase	ATP-NAD kinase
UM06459	146.329	-1.23055	0.164827	-7.46575	8.28e-14	7.48e-13	89	72	96	222	184	225	UM06459	73501.XP_006668544.1	0	1727	Hypocreales													Fungi	214KY@147550,38D50@33154,3NZZH@4751,3QJTT@4890,3TDC1@5125,COG1874@1,KOG0496@2759	NA|NA|NA	G	beta-galactosidase	beta-galactosidase
UM04047	15.9467	-1.22832	0.520672	-2.35911	0.0183187	0.0390755	3	17	9	33	12	26	UM04047	176275.XP_008594997.1	2.07e-190	538	Hypocreales													Fungi	215P7@147550,39XZV@33154,3NYF3@4751,3QPEA@4890,3TDJB@5125,KOG1558@1,KOG1558@2759	NA|NA|NA	P	) transport protein 3	) transport protein 3
UM02309	1284.85	-1.22501	0.0551137	-22.2269	1.89e-109	1.61e-107	719	804	752	2049	1619	1878	UM02309	73501.XP_006670440.1	8.12e-209	589	Hypocreales			6.5.1.4	ko:K01974					ko00000,ko01000				Fungi	214AW@147550,38D3Q@33154,3P2EM@4751,3QRR5@4890,3TETE@5125,COG0430@1,KOG3980@2759	NA|NA|NA	A	RNA 3'-terminal phosphate cyclase	RNA 3'-terminal phosphate cyclase
UM09486	354.438	-1.21963	0.112986	-10.7945	3.66e-27	6.32e-26	204	241	184	499	499	518
UM09513	17909.1	-1.21916	0.0221626	-55.01	0	0	9752	11499	10579	28452	22442	26342	UM09513	176275.XP_008602284.1	0	1359	Hypocreales													Fungi	21Q4E@147550,2CGJB@1,2S5WB@2759,39VTX@33154,3NU0C@4751,3QQKI@4890,3THX7@5125	NA|NA|NA	S	Serine threonine-protein kinase Sgk2	Serine threonine-protein kinase Sgk2
UM03212	44.4249	-1.21793	0.282308	-4.31418	1.6e-05	6.24e-05	22	28	29	64	57	70
UM09416	130.547	-1.21703	0.166454	-7.31154	2.64e-13	2.29e-12	68	92	73	219	156	190	UM09416	148304.MAPG_08595T0	6.37e-165	542	Sordariomycetes													Fungi	21SD6@147550,39UZK@33154,3Q41T@4751,3R3Q8@4890,COG0666@1,KOG0502@2759,KOG2029@1,KOG2029@2759	NA|NA|NA	S	Ankyrin repeat	Ankyrin repeat
UM09128	222.237	-1.21271	0.128029	-9.47215	2.74e-21	3.77e-20	135	134	126	346	285	324	UM09128	73501.XP_006666781.1	1.15e-41	165	Ascomycota													Fungi	2D2NG@1,2SNEF@2759,3AK3K@33154,3PD4P@4751,3QX27@4890	NA|NA|NA	S	Phosphotransferase enzyme family protein	Phosphotransferase enzyme family protein
UM09407	59.9318	-1.2097	0.248978	-4.85867	1.18e-06	5.34e-06	30	34	43	92	67	100	UM09407	148304.MAPG_11368T0	1.33e-127	392	Ascomycota													Fungi	29WBV@1,2RXP7@2759,3AMP8@33154,3PE5V@4751,3QSEC@4890	NA|NA|NA	S	Caspase domain	Caspase domain
UM03338	390.827	-1.20931	0.097684	-12.3798	3.36e-35	7.86e-34	220	248	230	627	459	601	UM03338	73501.XP_006667130.1	1.42e-260	733	Ascomycota													Fungi	39Y4Z@33154,3NWJB@4751,3QQTY@4890,COG2132@1,KOG1263@2759	NA|NA|NA	Q	Belongs to the multicopper oxidase family	Belongs to the multicopper oxidase family
UM01309	1399.72	-1.20209	0.0549324	-21.8831	3.76e-106	3.08e-104	782	914	812	2132	1730	2151	UM01309	176275.XP_008596183.1	0	1754	Hypocreales													Fungi	2156G@147550,38GSF@33154,3NXKX@4751,3QNEG@4890,3TDKZ@5125,COG2217@1,KOG0207@2759	NA|NA|NA	P	Heavy-metal-associated domain	Heavy-metal-associated domain
UM02230	75.9642	-1.19818	0.21998	-5.44679	5.13e-08	2.78e-07	43	43	50	130	98	98	UM02230	140110.NechaP75606	9.99e-59	184	Sordariomycetes													Fungi	21AP5@147550,3A41P@33154,3P4Y6@4751,3QWDY@4890,COG0251@1,KOG2317@2759	NA|NA|NA	J	endoribonuclease L-PSP	endoribonuclease L-PSP
UM07749	452.842	-1.19337	0.0922602	-12.9349	2.86e-38	7.31e-37	265	303	247	705	544	696	UM07749	176275.XP_008601871.1	5.26e-144	412	Hypocreales													Fungi	212Z3@147550,3A34E@33154,3P4DM@4751,3QP6Z@4890,3TED3@5125,KOG4555@1,KOG4555@2759	NA|NA|NA	T	protein serine/threonine kinase activity	protein serine/threonine kinase activity
UM04792	658.012	-1.19234	0.07565	-15.7612	5.75e-56	2.17e-54	354	434	398	1059	792	977	UM04792	73501.XP_006674304.1	0	1868	Hypocreales	KCS1	GO:0000827,GO:0000828,GO:0000829,GO:0003674,GO:0003824,GO:0005575,GO:0005622,GO:0005623,GO:0005737,GO:0006066,GO:0006109,GO:0006793,GO:0006796,GO:0008150,GO:0008152,GO:0009058,GO:0009889,GO:0009987,GO:0010675,GO:0010919,GO:0016301,GO:0016310,GO:0016740,GO:0016772,GO:0016776,GO:0019220,GO:0019222,GO:0019637,GO:0019751,GO:0023052,GO:0031323,GO:0031326,GO:0032958,GO:0033200,GO:0043255,GO:0043647,GO:…	2.7.4.21	ko:K07756	ko04070,ko04138,map04070,map04138		R09087,R10548	RC00002	ko00000,ko00001,ko01000			iMM904.YDR017C	Fungi	215DS@147550,38CF9@33154,3NU2Z@4751,3QJXA@4890,3TGTT@5125,KOG1620@1,KOG1620@2759	NA|NA|NA	IKT	Belongs to the inositol phosphokinase (IPK) family	Belongs to the inositol phosphokinase (IPK) family
UM04669	2795.8	-1.19223	0.0409811	-29.0923	4.5e-186	6.73e-184	1598	1793	1640	4387	3393	4221	UM04669	73501.XP_006666857.1	1.84e-216	600	Hypocreales	THI4	GO:0000002,GO:0003674,GO:0005488,GO:0005506,GO:0005575,GO:0005622,GO:0005623,GO:0005737,GO:0005739,GO:0005829,GO:0006725,GO:0006766,GO:0006767,GO:0006772,GO:0006790,GO:0006807,GO:0006996,GO:0007005,GO:0008150,GO:0008152,GO:0008198,GO:0009058,GO:0009110,GO:0009228,GO:0009987,GO:0016043,GO:0017144,GO:0018130,GO:0018131,GO:0019438,GO:0034641,GO:0042364,GO:0042723,GO:0042724,GO:0043167,GO:0043169,GO:…		ko:K03146	ko00730,ko01100,map00730,map01100		R10685	RC00033,RC03253,RC03254	ko00000,ko00001				Fungi	21871@147550,38D0Z@33154,3NX5E@4751,3QMY3@4890,3THN6@5125,COG1635@1,KOG2960@2759	NA|NA|NA	H	Involved in biosynthesis of the thiamine precursor thiazole. Catalyzes the conversion of NAD and glycine to adenosine diphosphate 5-(2-hydroxyethyl)-4-methylthiazole-2-carboxylic acid (ADT), an adenylated thiazole intermediate. The reaction includes an iron-dependent sulfide transfer from a conserved cysteine residue of the protein to a thiazole intermediate. The enzyme can only undergo a single …	Involved in biosynthesis of the thiamine precursor thiazole. Catalyzes the conversion of NAD and glycine to adenosine diphosphate 5-(2-hydroxyethyl)-4-methylthiazole-2-carboxylic acid (ADT), an adenylated thiazole intermediate. The reaction includes an iron-dependent sulfide transfer from a conserved cysteine residue of the protein to a thiazole intermediate. The enzyme can only undergo a single …
UM04165	862.763	-1.18827	0.0715589	-16.6054	6.37e-62	2.66e-60	475	512	566	1331	1109	1248	UM04165	73501.XP_006669953.1	0	870	Hypocreales													Fungi	215XH@147550,28JW5@1,2QSAC@2759,39V3G@33154,3NZ9S@4751,3QQ1M@4890,3TCYG@5125	NA|NA|NA	S	Conserved hypothetical protein	Conserved hypothetical protein
UM04280	1288.69	-1.18179	0.0576823	-20.488	2.75e-93	1.85e-91	740	813	776	2082	1632	1797	UM04280	73501.XP_006669335.1	0	1575	Hypocreales		GO:0005575,GO:0005622,GO:0005623,GO:0005737,GO:0005829,GO:0007346,GO:0008150,GO:0009966,GO:0009968,GO:0010564,GO:0010646,GO:0010648,GO:0010948,GO:0010958,GO:0010963,GO:0023051,GO:0023052,GO:0023057,GO:0032006,GO:0032007,GO:0032879,GO:0032890,GO:0032892,GO:0032956,GO:0032970,GO:0032991,GO:0033043,GO:0033596,GO:0034762,GO:0034764,GO:0034765,GO:0034767,GO:0043087,GO:0043269,GO:0043270,GO:0044070,GO:…											Fungi	211MQ@147550,2CP4E@1,2R01W@2759,39J7F@33154,3NW14@4751,3QKUE@4890,3TEUS@5125	NA|NA|NA	S	Hamartin protein	Hamartin protein
UM00617	960.115	-1.18001	0.0638944	-18.4681	3.73e-76	2.01e-74	549	635	555	1555	1181	1375	UM00617	176275.XP_008601544.1	6.55e-31	118	Hypocreales			2.1.1.43	ko:K11419	ko00310,map00310		R03875,R03938,R04866,R04867	RC00003,RC00060,RC00181,RC00496	ko00000,ko00001,ko01000,ko03036				Fungi	2122R@147550,38C0T@33154,3NZHJ@4751,3QSUT@4890,3TH4U@5125,COG2940@1,KOG1082@2759	NA|NA|NA	B	Histone-lysine N-methyltransferase	Histone-lysine N-methyltransferase
UM07176	198.782	-1.17526	0.137382	-8.5547	1.18e-17	1.37e-16	106	122	133	322	227	304	UM07176	176275.XP_008601040.1	1.06e-223	619	Hypocreales													Fungi	21PNC@147550,2EIZJ@1,2SP9R@2759,3A1DB@33154,3P21C@4751,3QUQ0@4890,3TTIE@5125	NA|NA|NA	H	Choline/ethanolamine kinase	Choline/ethanolamine kinase
UM03762	3115.94	-1.17069	0.0417827	-28.0186	9.63e-173	1.32e-170	1858	2027	1776	4788	3883	4618	UM03762	176275.XP_008593783.1	0	931	Hypocreales													Fungi	216D3@147550,39R2H@33154,3NYFE@4751,3QNP4@4890,3TE7F@5125,KOG2615@1,KOG2615@2759	NA|NA|NA	S	Sugar (and other) transporter	Sugar (and other) transporter
UM06675	1450.05	-1.16591	0.0541616	-21.5265	8.79e-103	6.96e-101	807	932	904	2204	1772	2207	UM06675	176275.XP_008599956.1	2.09e-255	706	Hypocreales													Fungi	21B8V@147550,2E31E@1,2SPQV@2759,3AJE3@33154,3PBDT@4751,3R1B8@4890,3TIZW@5125	NA|NA|NA
UM04089	1287.85	-1.16523	0.0590444	-19.7348	1.08e-86	6.86e-85	795	806	742	1994	1600	1892	UM04089	176275.XP_008594959.1	3.68e-83	251	Hypocreales	CTR3	GO:0000041,GO:0003674,GO:0005215,GO:0005375,GO:0005575,GO:0005622,GO:0005623,GO:0005737,GO:0005783,GO:0005886,GO:0005887,GO:0006810,GO:0006811,GO:0006812,GO:0006825,GO:0008150,GO:0008324,GO:0012505,GO:0015075,GO:0015318,GO:0015677,GO:0015679,GO:0016020,GO:0016021,GO:0022857,GO:0022890,GO:0030001,GO:0031224,GO:0031226,GO:0034220,GO:0035434,GO:0043226,GO:0043227,GO:0043229,GO:0043231,GO:0044424,GO:…		ko:K14686	ko01524,ko04978,map01524,map04978				ko00000,ko00001,ko02000	1.A.56.1			Fungi	21996@147550,3A26J@33154,3P3B6@4751,3QV9X@4890,3TIFK@5125,KOG3386@1,KOG3386@2759	NA|NA|NA	P	Ctr copper transporter family protein	Ctr copper transporter family protein
UM04714	834.361	-1.16006	0.0675743	-17.1672	4.68e-66	2.13e-64	453	543	530	1310	1026	1219	UM04714	176275.XP_008598270.1	1.46e-246	679	Hypocreales	SUR2	GO:0000170,GO:0003674,GO:0003824,GO:0005488,GO:0005506,GO:0005575,GO:0005622,GO:0005623,GO:0005737,GO:0005783,GO:0005789,GO:0006629,GO:0006643,GO:0006644,GO:0006664,GO:0006665,GO:0006673,GO:0006675,GO:0006687,GO:0006793,GO:0006796,GO:0006807,GO:0008150,GO:0008152,GO:0008610,GO:0009058,GO:0009987,GO:0012505,GO:0016020,GO:0016021,GO:0016491,GO:0016705,GO:0019637,GO:0030148,GO:0031224,GO:0031984,GO:…	1.14.18.5	ko:K04713	ko00600,ko01100,map00600,map01100		R06525,R06526	RC00773	ko00000,ko00001,ko01000				Fungi	211F0@147550,38CTM@33154,3NU84@4751,3QNVK@4890,3TGKU@5125,COG3000@1,KOG0874@2759	NA|NA|NA	I	Belongs to the sterol desaturase family	Belongs to the sterol desaturase family
UM06907	25.4318	-1.15866	0.38552	-3.00544	0.00265195	0.00700055	22	13	11	42	32	34	UM06907	29875.EHK20429	6.14e-201	664	Hypocreales		GO:0006518,GO:0006629,GO:0006807,GO:0008150,GO:0008152,GO:0008610,GO:0009058,GO:0009987,GO:0018130,GO:0019748,GO:0034641,GO:0043043,GO:0043603,GO:0043604,GO:0044237,GO:0044238,GO:0044249,GO:0044271,GO:0044550,GO:0046483,GO:0050761,GO:0050763,GO:0071704,GO:1900555,GO:1900557,GO:1901334,GO:1901336,GO:1901360,GO:1901362,GO:1901564,GO:1901566,GO:1901576											Fungi	214YZ@147550,38HAR@33154,3NWBA@4751,3QME2@4890,3TDYY@5125,COG1020@1,KOG1178@2759	NA|NA|NA	Q	Non-ribosomal peptide	Non-ribosomal peptide
UM09417	132.895	-1.15851	0.168647	-6.86943	6.45e-12	5.09e-11	69	91	84	236	150	184	UM09417	364733.XP_007786102.1	9.68e-112	363	Eurotiomycetes													Fungi	20EDK@147545,39Z7K@33154,3NZVP@4751,3QQNE@4890,KOG2029@1,KOG2029@2759	NA|NA|NA	S	phosphatidylglycerol acyl-chain remodeling	phosphatidylglycerol acyl-chain remodeling
UM03876	1396.95	-1.15743	0.058944	-19.636	7.61e-86	4.75e-84	735	957	871	2169	1644	2148	UM03876	73501.XP_006669392.1	0	1440	Hypocreales	LEU1	GO:0003674,GO:0003824,GO:0003861,GO:0005575,GO:0005622,GO:0005623,GO:0005737,GO:0005829,GO:0006082,GO:0006520,GO:0006551,GO:0006807,GO:0008150,GO:0008152,GO:0008652,GO:0009058,GO:0009081,GO:0009082,GO:0009098,GO:0009987,GO:0010494,GO:0016053,GO:0016829,GO:0016835,GO:0016836,GO:0019752,GO:0032991,GO:0035770,GO:0036464,GO:0043226,GO:0043228,GO:0043229,GO:0043232,GO:0043436,GO:0044237,GO:0044238,GO:…	4.2.1.33	ko:K01702	ko00290,ko01100,ko01110,ko01210,ko01230,map00290,map01100,map01110,map01210,map01230	M00432	R03968,R04001,R10170	RC01041,RC01046,RC03072	br01601,ko00000,ko00001,ko00002,ko01000			iMM904.YGL009C,iND750.YGL009C	Fungi	212QD@147550,38DTW@33154,3NUV6@4751,3QMGT@4890,3TFIA@5125,COG0065@1,KOG0454@2759	NA|NA|NA	E	Catalyzes the isomerization between 2-isopropylmalate and 3-isopropylmalate, via the formation of 2-isopropylmaleate	Catalyzes the isomerization between 2-isopropylmalate and 3-isopropylmalate, via the formation of 2-isopropylmaleate
UM09151	461.759	-1.15727	0.089144	-12.982	1.55e-38	4.03e-37	270	290	284	726	583	654	UM09151	176275.XP_008594100.1	0	2724	Hypocreales	TSC2	GO:0003674,GO:0005096,GO:0005575,GO:0005622,GO:0005623,GO:0005737,GO:0005829,GO:0007154,GO:0007165,GO:0007264,GO:0007346,GO:0008047,GO:0008104,GO:0008150,GO:0009966,GO:0009968,GO:0009987,GO:0010564,GO:0010646,GO:0010648,GO:0010948,GO:0010958,GO:0010963,GO:0023051,GO:0023052,GO:0023057,GO:0030234,GO:0030695,GO:0032006,GO:0032007,GO:0032091,GO:0032879,GO:0032890,GO:0032892,GO:0032991,GO:0033036,GO:…											Fungi	212AX@147550,38FNN@33154,3NW6I@4751,3QR84@4890,3TCTI@5125,KOG3687@1,KOG3687@2759	NA|NA|NA	DT	Domain of unknown function (DUF3384)	Domain of unknown function (DUF3384)
UM04203	44.3146	-1.15319	0.286698	-4.02232	5.76e-05	0.000207841	25	29	27	58	66	62	UM04203	176275.XP_008601974.1	1.87e-10	64.7	Fungi													Fungi	2F55G@1,2T65Y@2759,3AVQR@33154,3PHP8@4751	NA|NA|NA	S	F-box domain	F-box domain
UM03143	512.463	-1.14461	0.0892574	-12.8237	1.21e-37	3.03e-36	295	368	282	757	635	781	UM03143	176275.XP_008597523.1	0	1194	Hypocreales													Fungi	21SCS@147550,39Q4M@33154,3Q6AQ@4751,3RPA8@4890,3TUZN@5125,KOG0583@1,KOG0583@2759	NA|NA|NA	T	Protein kinase domain-containing protein	Protein kinase domain-containing protein
UM01202	4311.11	-1.14286	0.0375477	-30.4376	1.75e-203	2.94e-201	2326	3002	2634	6728	5350	6214	UM01202	176275.XP_008596427.1	2.67e-103	300	Hypocreales													Fungi	219AC@147550,2DGN3@1,2S5UU@2759,3A092@33154,3P1YX@4751,3QVDN@4890,3TI79@5125	NA|NA|NA
UM06460	91.9873	-1.14086	0.20446	-5.57986	2.41e-08	1.36e-07	42	72	57	162	106	125	UM06460	61273.S3CLP9	4.81e-11	67.8	Ophiostomatales													Fungi	214FT@147550,2QT17@2759,38DJ3@33154,3NYXT@4751,3QRXV@4890,3UQFP@5151,COG1228@1	NA|NA|NA	G	Amidohydrolase family	Amidohydrolase family
UM06063	296.855	-1.13232	0.113697	-9.95912	2.3e-23	3.43e-22	153	222	177	475	369	414	UM06063	73501.XP_006670216.1	6.35e-77	261	Hypocreales													Fungi	21P4M@147550,2D25B@1,2SKHG@2759,39ZFV@33154,3P0KU@4751,3QQFU@4890,3TT8R@5125	NA|NA|NA	S	Fungal specific transcription factor domain	Fungal specific transcription factor domain
UM09586	2017.45	-1.1302	0.0459847	-24.5777	2.19e-133	2.4e-131	1201	1324	1212	3100	2529	2896	UM09586	176275.XP_008603320.1	0	1229	Hypocreales													Fungi	219CG@147550,2D1RK@1,2SJ0M@2759,3AEVT@33154,3PCUK@4751,3R14M@4890,3TKRC@5125	NA|NA|NA	S	Metalloprotease-like protein	Metalloprotease-like protein
UM09575	144.431	-1.12605	0.16557	-6.80106	1.04e-11	7.98e-11	84	99	85	185	192	229	UM09575	40559.M7TQU8	1.51e-63	215	Ascomycota													Fungi	2ENRA@1,2SS3N@2759,38FUH@33154,3NVWM@4751,3QYXP@4890	NA|NA|NA
UM08744	90.9087	-1.1237	0.205574	-5.46614	4.6e-08	2.51e-07	52	74	44	140	102	144	UM08744	176275.XP_008598131.1	1.66e-128	387	Hypocreales													Fungi	2120X@147550,38EDJ@33154,3P0B7@4751,3QN2Y@4890,3TFBS@5125,COG0513@1,KOG0335@2759	NA|NA|NA	A	zinc finger	zinc finger
UM09354	784.416	-1.12108	0.0713728	-15.7074	1.35e-55	5.03e-54	435	501	524	1208	980	1121	UM09354	176275.XP_008602064.1	7.27e-306	848	Sordariomycetes			2.5.1.48	ko:K01739	ko00270,ko00450,ko00920,ko01100,ko01110,ko01130,ko01230,map00270,map00450,map00920,map01100,map01110,map01130,map01230	M00017	R00999,R01288,R02508,R03217,R03260,R04944,R04945,R04946	RC00020,RC00056,RC00069,RC00420,RC02848,RC02866	ko00000,ko00001,ko00002,ko01000				Fungi	2177R@147550,39XI3@33154,3NZPG@4751,3QSE8@4890,COG0626@1,KOG0053@2759	NA|NA|NA	E	Cystathionine gamma-synthase	Cystathionine gamma-synthase
UM01724	274.484	-1.12005	0.119986	-9.33479	1.01e-20	1.35e-19	178	172	160	454	341	364	UM01724	73501.XP_006673265.1	9.32e-22	95.1	Hypocreales													Fungi	213FB@147550,28KU4@1,2QTAC@2759,3AG0T@33154,3NYPI@4751,3QNN9@4890,3TE52@5125	NA|NA|NA	S	Protein of unknown function (DUF3716)	Protein of unknown function (DUF3716)
UM09570	746.945	-1.1167	0.0712688	-15.6688	2.47e-55	9.1e-54	446	498	450	1185	881	1092	UM09570	73501.XP_006674803.1	0	1203	Hypocreales													Fungi	217RW@147550,2EB91@1,2SHD6@2759,39SDD@33154,3NZGI@4751,3QKBK@4890,3TFEP@5125	NA|NA|NA	S	Encoded by	Encoded by
UM05243	939.065	-1.11393	0.0652077	-17.0829	1.99e-65	8.93e-64	568	618	566	1395	1194	1359	UM05243	73501.XP_006667411.1	0	948	Hypocreales	UME6	GO:0000003,GO:0000118,GO:0000122,GO:0000228,GO:0000785,GO:0000790,GO:0000976,GO:0000977,GO:0000978,GO:0000981,GO:0000982,GO:0000987,GO:0000988,GO:0000989,GO:0001012,GO:0001067,GO:0001078,GO:0001079,GO:0001081,GO:0001227,GO:0002831,GO:0002833,GO:0003674,GO:0003676,GO:0003677,GO:0003690,GO:0003700,GO:0005488,GO:0005515,GO:0005575,GO:0005622,GO:0005623,GO:0005634,GO:0005654,GO:0005694,GO:0006109,GO:…		ko:K09243,ko:K21547	ko04113,ko04138,ko04139,map04113,map04138,map04139				ko00000,ko00001,ko03000				Fungi	212WK@147550,29Q7P@1,2RX7Y@2759,38E01@33154,3P0WT@4751,3QRN1@4890,3TDXF@5125	NA|NA|NA	S	Transcriptional regulatory protein pro1	Transcriptional regulatory protein pro1
UM07961	39.4732	-1.11132	0.323214	-3.43835	0.000585265	0.00177978	17	29	28	61	64	39	UM07961	176275.XP_008596893.1	2.52e-306	881	Hypocreales													Fungi	21E82@147550,38HNE@33154,3NVC0@4751,3QMJS@4890,3TJQ9@5125,COG1132@1,KOG0054@2759	NA|NA|NA	Q	Transporter	Transporter
UM07739	1541.46	-1.11064	0.0537362	-20.6683	6.68e-95	4.7e-93	837	1072	980	2301	1911	2276	UM07739	176275.XP_008601862.1	0	1763	Hypocreales			2.7.11.1	ko:K03114	ko04011,ko04111,ko04113,map04011,map04111,map04113	M00693			ko00000,ko00001,ko00002,ko01000				Fungi	217T9@147550,38E4K@33154,3NUW3@4751,3QMT3@4890,3TFM1@5125,KOG0601@1,KOG0601@2759	NA|NA|NA	D	Protein tyrosine kinase	Protein tyrosine kinase
UM08080	35.9074	-1.11027	0.320646	-3.4626	0.000534976	0.00164008	22	19	26	52	37	63	UM08080	5061.CADANGAP00004891	3.82e-113	344	Eurotiales	hal2												Fungi	20KHE@147545,2QW6Y@2759,39W49@33154,3NXM9@4751,3QPMV@4890,3SA92@5042,COG0644@1	NA|NA|NA	C	Tryptophan halogenase	Tryptophan halogenase
UM05404	472.925	-1.10787	0.0888358	-12.4709	1.08e-35	2.54e-34	286	325	275	744	591	655	UM05404	73501.XP_006673363.1	0	1106	Hypocreales				ko:K08008	ko04380,ko04933,ko05418,map04380,map04933,map05418				ko00000,ko00001,ko04131	5.B.1.1.3			Fungi	216XI@147550,397QT@33154,3NUTR@4751,3QJMF@4890,3TH73@5125,KOG0039@1,KOG0039@2759	NA|NA|NA	PQ	NADPH oxidase	NADPH oxidase
UM09511	1255.1	-1.10722	0.0579941	-19.092	2.94e-81	1.67e-79	756	789	804	1961	1506	1821	UM09511	176275.XP_008603641.1	2.99e-38	147	Hypocreales													Fungi	21KB8@147550,2CUSI@1,2RP0T@2759,38SQN@33154,3PUFB@4751,3RDUU@4890,3TNMV@5125	NA|NA|NA
UM00763	66.2562	-1.10671	0.232	-4.7703	1.84e-06	8.11e-06	40	41	43	112	83	84	UM00763	73501.XP_006668461.1	0	2673	Hypocreales	KOG1	GO:0000322,GO:0000323,GO:0000324,GO:0000329,GO:0001101,GO:0001558,GO:0001932,GO:0001934,GO:0003674,GO:0005488,GO:0005515,GO:0005575,GO:0005622,GO:0005623,GO:0005737,GO:0005739,GO:0005773,GO:0005774,GO:0005886,GO:0006950,GO:0007154,GO:0007165,GO:0008150,GO:0008361,GO:0009267,GO:0009605,GO:0009719,GO:0009893,GO:0009894,GO:0009987,GO:0009991,GO:0010033,GO:0010243,GO:0010494,GO:0010506,GO:0010562,GO:…		ko:K07204	ko04136,ko04138,ko04140,ko04150,ko04151,ko04152,ko04211,ko04213,ko04714,ko04910,ko05206,map04136,map04138,map04140,map04150,map04151,map04152,map04211,map04213,map04714,map04910,map05206				ko00000,ko00001,ko04131				Fungi	213HJ@147550,38C2A@33154,3NUIX@4751,3QKMM@4890,3TGSY@5125,KOG1517@1,KOG1517@2759	NA|NA|NA	D	Raptor N-terminal CASPase like domain	Raptor N-terminal CASPase like domain
UM04402	2018.52	-1.1062	0.0494437	-22.3729	7.24e-111	6.26e-109	1203	1377	1205	2976	2454	3060	UM04402	73501.XP_006666755.1	1.38e-160	461	Hypocreales													Fungi	2115U@147550,2BPGS@1,2S1RX@2759,3A2NF@33154,3P370@4751,3QT3G@4890,3TEQE@5125	NA|NA|NA	S	Protein of unknown function (DUF3984)	Protein of unknown function (DUF3984)
UM09259	1034.53	-1.10397	0.0641594	-17.2066	2.37e-66	1.08e-64	655	680	604	1622	1265	1465	UM09259	73501.XP_006673277.1	5.62e-25	108	Hypocreales													Fungi	21BDK@147550,3ADQS@33154,3P8P6@4751,3QZ6P@4890,3TMMR@5125,COG0553@1,KOG0386@2759	NA|NA|NA	KL	Helicase conserved C-terminal domain	Helicase conserved C-terminal domain
UM07301	7011.35	-1.1029	0.0286628	-38.4785	0	0	4121	4649	4392	10740	8659	10069	UM07301	73501.XP_006672687.1	5.14e-287	785	Hypocreales	HEM13	GO:0003674,GO:0003824,GO:0004109,GO:0005488,GO:0005515,GO:0005575,GO:0005622,GO:0005623,GO:0005737,GO:0005829,GO:0006725,GO:0006778,GO:0006779,GO:0006783,GO:0006807,GO:0008150,GO:0008152,GO:0009058,GO:0009987,GO:0016491,GO:0016627,GO:0016634,GO:0018130,GO:0019438,GO:0033013,GO:0033014,GO:0034641,GO:0042168,GO:0042440,GO:0042802,GO:0042803,GO:0044237,GO:0044249,GO:0044271,GO:0044424,GO:0044444,GO:…	1.3.3.3	ko:K00228	ko00860,ko01100,ko01110,map00860,map01100,map01110	M00121	R03220	RC00884	ko00000,ko00001,ko00002,ko01000			iMM904.YDR044W,iND750.YDR044W	Fungi	217QJ@147550,38BVF@33154,3NUJX@4751,3QJGA@4890,3TCPY@5125,COG0408@1,KOG1518@2759	NA|NA|NA	H	Coproporphyrinogen III oxidase	Coproporphyrinogen III oxidase
UM04626	189.184	-1.099	0.147336	-7.45917	8.71e-14	7.86e-13	94	155	109	268	242	283	UM04626	73501.XP_006666906.1	8.09e-143	415	Hypocreales													Fungi	215U8@147550,2BXQS@1,2S2FQ@2759,3A2G7@33154,3P3R2@4751,3QVCU@4890,3TCPP@5125	NA|NA|NA
UM09504	536.06	-1.09776	0.0900825	-12.1862	3.68e-34	8.28e-33	289	373	349	761	643	847
UM09446	2893.16	-1.09679	0.047439	-23.1201	2.91e-118	2.69e-116	1620	2147	1699	4455	3559	4138
UM01182	2243.63	-1.09522	0.0456922	-23.9694	5.8e-127	5.87e-125	1374	1526	1327	3486	2764	3167	UM01182	176275.XP_008599073.1	2.39e-139	395	Hypocreales				ko:K07078					ko00000				Fungi	218GD@147550,2RYI9@2759,3A0G8@33154,3P1RX@4751,3QUKX@4890,3TI52@5125,COG3560@1	NA|NA|NA	S	Nitroreductase family	Nitroreductase family
UM08063	627.452	-1.09489	0.0850538	-12.8729	6.4e-38	1.62e-36	362	483	342	975	750	914	UM08063	176275.XP_008596602.1	7.22e-282	771	Hypocreales													Fungi	2180I@147550,28XSC@1,2QWD7@2759,39V91@33154,3NYDT@4751,3QSTG@4890,3TJZ0@5125	NA|NA|NA	E	Taurine catabolism dioxygenase TauD	Taurine catabolism dioxygenase TauD
UM07960	31.0632	-1.09446	0.388462	-2.81742	0.00484116	0.011954	21	11	26	69	34	29	UM07960	176275.XP_008596893.1	4.76e-236	698	Hypocreales													Fungi	21E82@147550,38HNE@33154,3NVC0@4751,3QMJS@4890,3TJQ9@5125,COG1132@1,KOG0054@2759	NA|NA|NA	Q	Transporter	Transporter
UM09159	736.587	-1.09084	0.0719009	-15.1714	5.47e-52	1.88e-50	437	496	459	1182	863	1053	UM09159	176275.XP_008594093.1	0	2116	Hypocreales	POL3	GO:0000228,GO:0000278,GO:0000731,GO:0000781,GO:0000784,GO:0003674,GO:0003676,GO:0003677,GO:0003824,GO:0003887,GO:0004518,GO:0004527,GO:0004529,GO:0004536,GO:0005488,GO:0005575,GO:0005622,GO:0005623,GO:0005634,GO:0005657,GO:0005694,GO:0006139,GO:0006259,GO:0006260,GO:0006261,GO:0006271,GO:0006273,GO:0006278,GO:0006281,GO:0006284,GO:0006287,GO:0006289,GO:0006297,GO:0006401,GO:0006725,GO:0006807,GO:…	2.7.7.7	ko:K02327	ko00230,ko00240,ko01100,ko03030,ko03410,ko03420,ko03430,ko03440,ko05166,map00230,map00240,map01100,map03030,map03410,map03420,map03430,map03440,map05166	M00262	R00375,R00376,R00377,R00378	RC02795	ko00000,ko00001,ko00002,ko01000,ko03032,ko03400				Fungi	216GA@147550,38DSD@33154,3NUXQ@4751,3QMIE@4890,3TF87@5125,COG0417@1,KOG0969@2759	NA|NA|NA	L	DNA polymerase delta catalytic subunit	DNA polymerase delta catalytic subunit
UM04019	738.522	-1.08487	0.0744194	-14.5778	3.89e-48	1.27e-46	399	528	476	1188	865	1051
UM05827	1358.48	-1.08042	0.0562933	-19.1926	4.27e-82	2.47e-80	801	955	823	2032	1738	1899	UM05827	73501.XP_006671221.1	6.58e-294	803	Hypocreales	fma1	GO:0003674,GO:0003676,GO:0003723,GO:0003729,GO:0003824,GO:0004177,GO:0005488,GO:0005575,GO:0005622,GO:0005623,GO:0005737,GO:0005829,GO:0005840,GO:0006464,GO:0006508,GO:0006807,GO:0008150,GO:0008152,GO:0008233,GO:0008235,GO:0008237,GO:0008238,GO:0009892,GO:0009987,GO:0010467,GO:0010468,GO:0010494,GO:0010605,GO:0010629,GO:0016485,GO:0016787,GO:0019222,GO:0019538,GO:0022626,GO:0032991,GO:0035551,GO:…	3.4.11.18	ko:K01265					ko00000,ko01000,ko01002				Fungi	2120R@147550,38BS3@33154,3NUS5@4751,3QKZU@4890,3TD3H@5125,COG0024@1,KOG2738@2759	NA|NA|NA	E	Removes the N-terminal methionine from nascent proteins. The N-terminal methionine is often cleaved when the second residue in the primary sequence is small and uncharged (Met-Ala-, Cys, Gly, Pro, Ser, Thr, or Val)	Removes the N-terminal methionine from nascent proteins. The N-terminal methionine is often cleaved when the second residue in the primary sequence is small and uncharged (Met-Ala-, Cys, Gly, Pro, Ser, Thr, or Val)
UM09662	58.3766	-1.07969	0.253832	-4.25357	2.1e-05	8.07e-05	40	41	30	100	57	90	UM09662	176275.XP_008601082.1	0	1033	Hypocreales		GO:0003674,GO:0005085,GO:0005088,GO:0005488,GO:0005515,GO:0005575,GO:0005622,GO:0005623,GO:0005628,GO:0005737,GO:0005815,GO:0005816,GO:0005856,GO:0005938,GO:0006810,GO:0006886,GO:0006887,GO:0008104,GO:0008150,GO:0009987,GO:0015031,GO:0015630,GO:0015833,GO:0016020,GO:0016192,GO:0017016,GO:0017112,GO:0017137,GO:0019899,GO:0031097,GO:0031267,GO:0032153,GO:0032155,GO:0032940,GO:0033036,GO:0034613,GO:…		ko:K19940					ko00000,ko04131				Fungi	213G7@147550,38HPG@33154,3NZEU@4751,3QPB5@4890,3TGD9@5125,KOG4324@1,KOG4324@2759	NA|NA|NA	U	GDP GTP exchange factor Sec2p	GDP GTP exchange factor Sec2p
UM00922	339.109	-1.07783	0.113495	-9.49668	2.17e-21	2.99e-20	220	249	176	512	387	523	UM00922	73501.XP_006673055.1	1.43e-257	721	Hypocreales													Fungi	214BQ@147550,2EB3Y@1,2SH94@2759,39VZP@33154,3NZDK@4751,3QK4D@4890,3TK8V@5125	NA|NA|NA	G	Belongs to the tannase family	Belongs to the tannase family
UM09355	179.869	-1.07765	0.146286	-7.36673	1.75e-13	1.53e-12	103	142	98	286	228	238	UM09355	176275.XP_008602063.1	4.62e-124	379	Hypocreales			2.7.2.4	ko:K00928	ko00260,ko00261,ko00270,ko00300,ko01100,ko01110,ko01120,ko01130,ko01210,ko01230,map00260,map00261,map00270,map00300,map01100,map01110,map01120,map01130,map01210,map01230	M00016,M00017,M00018,M00033,M00525,M00526,M00527	R00480	RC00002,RC00043	ko00000,ko00001,ko00002,ko01000				Fungi	2188D@147550,38QNZ@33154,3NU38@4751,3QP0U@4890,3TEPF@5125,COG0527@1,KOG0456@2759	NA|NA|NA	E	Aspartokinase	Aspartokinase
UM03829	142.601	-1.07619	0.164433	-6.54489	5.95e-11	4.31e-10	87	78	105	210	174	211	UM03829	73501.XP_006669429.1	0	1137	Hypocreales													Fungi	216KW@147550,3A14Z@33154,3NV8K@4751,3QK6A@4890,3THVU@5125,COG0406@1,KOG3734@2759	NA|NA|NA	G	Phosphoglycerate mutase family	Phosphoglycerate mutase family
UM03229	20.412	-1.07324	0.45344	-2.3669	0.0179379	0.0384145	8	15	16	16	28	40	UM03229	73501.XP_006667703.1	3.25e-93	280	Hypocreales													Fungi	219XI@147550,2AW8D@1,2RZY4@2759,3A2UW@33154,3P2YS@4751,3QVFJ@4890,3TIAY@5125	NA|NA|NA	S	NAD(P)H-binding	NAD(P)H-binding
UM04205	894.364	-1.07049	0.067653	-15.8232	2.15e-56	8.18e-55	533	596	577	1450	1035	1262	UM04205	73501.XP_006669916.1	1.89e-17	85.1	Hypocreales													Fungi	214T0@147550,39F4S@33154,3NWMP@4751,3QQ9Y@4890,3TI9F@5125,KOG1812@1,KOG1812@2759	NA|NA|NA	O	IBR domain, a half RING-finger domain	IBR domain, a half RING-finger domain
UM05522	67.587	-1.06701	0.240151	-4.44309	8.87e-06	3.59e-05	51	34	43	114	82	86	UM05522	73501.XP_006666395.1	3.21e-284	786	Hypocreales													Fungi	216MH@147550,38GDS@33154,3NYSR@4751,3QKF3@4890,3TJK2@5125,KOG2504@1,KOG2504@2759	NA|NA|NA	G	Major Facilitator Superfamily	Major Facilitator Superfamily
UM09258	1526.09	-1.06477	0.0622683	-17.0998	1.49e-65	6.72e-64	939	925	1044	2284	1919	2144
UM04462	3335.99	-1.0627	0.037648	-28.2272	2.71e-175	3.87e-173	1912	2355	2127	5115	3987	4817	UM04462	176275.XP_008594452.1	2.91e-227	657	Hypocreales													Fungi	214ES@147550,2CSGQ@1,2RBVG@2759,39TIK@33154,3NY2Q@4751,3QNNK@4890,3TFCV@5125	NA|NA|NA
UM04012	1206.84	-1.06104	0.0575504	-18.4366	6.68e-76	3.58e-74	692	812	808	1822	1466	1739	UM04012	176275.XP_008598572.1	4.35e-161	456	Hypocreales				ko:K09660					ko00000,ko01003				Fungi	213ZI@147550,38E44@33154,3NYWC@4751,3QMB1@4890,3TGU9@5125,KOG3211@1,KOG3211@2759	NA|NA|NA	S	mannose-P-dolichol utilization defect 1	mannose-P-dolichol utilization defect 1
UM04610	4437.8	-1.06098	0.0388502	-27.3095	3.27e-164	4.28e-162	2483	3140	2893	6600	5327	6566	UM04610	176275.XP_008598339.1	0	7066	Hypocreales		GO:0000036,GO:0003674,GO:0003824,GO:0005488,GO:0006082,GO:0006518,GO:0006629,GO:0006631,GO:0006633,GO:0006807,GO:0006873,GO:0006875,GO:0006879,GO:0006950,GO:0007154,GO:0008150,GO:0008152,GO:0008610,GO:0009058,GO:0009237,GO:0009267,GO:0009605,GO:0009987,GO:0009991,GO:0010106,GO:0016053,GO:0016874,GO:0016879,GO:0019184,GO:0019290,GO:0019539,GO:0019725,GO:0019748,GO:0019752,GO:0030003,GO:0031168,GO:…		ko:K22148					ko00000				Fungi	214V8@147550,38HAR@33154,3NXWX@4751,3RJB6@4890,3TG5V@5125,COG1020@1,KOG1178@2759	NA|NA|NA	Q	Peptide synthetase	Peptide synthetase
UM07497	975.033	-1.05758	0.069479	-15.2216	2.54e-52	8.78e-51	563	742	572	1512	1120	1441	UM07497	73501.XP_006673978.1	0	1061	Hypocreales	SIT1	GO:0000322,GO:0000323,GO:0000324,GO:0003674,GO:0005215,GO:0005575,GO:0005622,GO:0005623,GO:0005634,GO:0005737,GO:0005768,GO:0005773,GO:0005774,GO:0005886,GO:0005887,GO:0006810,GO:0006811,GO:0006812,GO:0006820,GO:0006857,GO:0006873,GO:0006875,GO:0006879,GO:0008150,GO:0008152,GO:0008324,GO:0009237,GO:0009987,GO:0012505,GO:0015075,GO:0015077,GO:0015078,GO:0015291,GO:0015297,GO:0015298,GO:0015299,GO:…		ko:K08197					ko00000,ko02000	2.A.1.16			Fungi	216PT@147550,38CRV@33154,3NUD0@4751,3QK1D@4890,3TF5G@5125,KOG0254@1,KOG0254@2759	NA|NA|NA	U	Major Facilitator Superfamily	Major Facilitator Superfamily
UM07337	426.156	-1.05624	0.0932174	-11.331	9.22e-30	1.73e-28	251	312	256	622	527	622	UM07337	73501.XP_006672646.1	0	1205	Hypocreales	PPS1	GO:0000188,GO:0001932,GO:0001933,GO:0003674,GO:0003824,GO:0004721,GO:0006139,GO:0006259,GO:0006260,GO:0006261,GO:0006464,GO:0006469,GO:0006470,GO:0006725,GO:0006793,GO:0006796,GO:0006807,GO:0007049,GO:0008138,GO:0008150,GO:0008152,GO:0009058,GO:0009059,GO:0009892,GO:0009966,GO:0009968,GO:0009987,GO:0010563,GO:0010605,GO:0010646,GO:0010648,GO:0016311,GO:0016787,GO:0016788,GO:0016791,GO:0019220,GO:…	3.1.3.16,3.1.3.48	ko:K04459	ko04010,map04010				ko00000,ko00001,ko01000,ko01009				Fungi	2138B@147550,38ET0@33154,3NWVR@4751,3QKDI@4890,3TECC@5125,COG2453@1,KOG1716@2759	NA|NA|NA	V	phosphatase	phosphatase
UM04253	125.653	-1.05529	0.172775	-6.1079	1.01e-09	6.57e-09	68	76	97	192	157	173	UM04253	73501.XP_006669308.1	0	917	Hypocreales													Fungi	2145V@147550,38CM4@33154,3NU52@4751,3QJQ5@4890,3TCYD@5125,KOG0255@1,KOG0255@2759	NA|NA|NA	S	Major Facilitator Superfamily	Major Facilitator Superfamily
UM00198	993.678	-1.05229	0.0676609	-15.5525	1.53e-54	5.53e-53	631	676	601	1407	1238	1474	UM00198	73501.XP_006667996.1	0	1088	Hypocreales	LKH1	GO:0000079,GO:0000429,GO:0000430,GO:0000433,GO:0000920,GO:0001932,GO:0001933,GO:0003674,GO:0003824,GO:0004672,GO:0004674,GO:0004713,GO:0005575,GO:0005622,GO:0005623,GO:0005634,GO:0005737,GO:0006355,GO:0006357,GO:0006359,GO:0006464,GO:0006468,GO:0006469,GO:0006793,GO:0006796,GO:0006807,GO:0006950,GO:0006979,GO:0007154,GO:0007346,GO:0007584,GO:0008150,GO:0008152,GO:0009605,GO:0009889,GO:0009890,GO:…	2.7.12.1	ko:K08287					ko00000,ko01000				Fungi	216I5@147550,38EZY@33154,3NUFQ@4751,3QKJ9@4890,3THTV@5125,KOG0667@1,KOG0671@2759	NA|NA|NA	T	Protein kinase (Lkh1)	Protein kinase (Lkh1)
UM03301	26.6854	-1.04382	0.37788	-2.7623	0.00573961	0.0139551	16	12	23	32	39	38	UM03301	176275.XP_008602600.1	1.35e-47	160	Hypocreales													Fungi	21BBT@147550,2EYC0@1,2SZVT@2759,3A9Q0@33154,3P8AX@4751,3QY6C@4890,3TIQK@5125	NA|NA|NA
UM02546	391.35	-1.0433	0.106158	-9.82786	8.54e-23	1.25e-21	270	262	221	547	505	563	UM02546	73501.XP_006672222.1	2.04e-221	647	Hypocreales		GO:0003674,GO:0003824,GO:0006725,GO:0006778,GO:0006779,GO:0006807,GO:0008150,GO:0008152,GO:0009058,GO:0009987,GO:0016853,GO:0016866,GO:0016869,GO:0018130,GO:0019438,GO:0033013,GO:0033014,GO:0034641,GO:0042286,GO:0044237,GO:0044249,GO:0044271,GO:0046483,GO:0051186,GO:0051188,GO:0071704,GO:1901360,GO:1901362,GO:1901564,GO:1901566,GO:1901576	5.4.3.8	ko:K01845	ko00860,ko01100,ko01110,ko01120,map00860,map01100,map01110,map01120	M00121	R02272	RC00677	ko00000,ko00001,ko00002,ko01000,ko01007				Fungi	2141R@147550,38GP9@33154,3NY8U@4751,3QKMS@4890,3TDBS@5125,COG2940@1,COG4992@1,KOG1401@2759,KOG2084@2759	NA|NA|NA	E	Belongs to the class-III pyridoxal-phosphate-dependent aminotransferase family	Belongs to the class-III pyridoxal-phosphate-dependent aminotransferase family
UM06676	524.519	-1.04322	0.0895819	-11.6454	2.42e-31	4.76e-30	357	338	315	782	616	779	UM06676	176275.XP_008599955.1	0	1465	Hypocreales													Fungi	211T2@147550,2C1FI@1,2SIS9@2759,39XI1@33154,3P0VF@4751,3QTKU@4890,3THWM@5125	NA|NA|NA
UM09440	750.646	-1.04022	0.0725001	-14.3479	1.1e-46	3.51e-45	423	559	473	1104	922	1084
UM09465	10599.4	-1.03994	0.0268058	-38.7953	0	0	6173	7376	6969	16049	12826	15073
UM02113	45.3292	-1.0389	0.283525	-3.66423	0.00024808	0.000806731	22	32	34	60	52	76	UM02113	176275.XP_008594245.1	6.29e-62	202	Hypocreales													Fungi	219J5@147550,2D078@1,2SD2N@2759,3AC0G@33154,3P80Q@4751,3RGG3@4890,3TI8H@5125	NA|NA|NA
UM03538	413.982	-1.03826	0.0924266	-11.2333	2.8e-29	5.21e-28	241	290	271	619	498	599	UM03538	176275.XP_008593578.1	1.92e-45	149	Hypocreales													Fungi	21CGH@147550,2C45M@1,2SFQR@2759,3AD0G@33154,3P8FC@4751,3QZ9M@4890,3TJIZ@5125	NA|NA|NA
UM00024	516.928	-1.03752	0.0872997	-11.8846	1.42e-32	2.99e-31	287	366	349	782	661	694	UM00024	176275.XP_008602764.1	2.72e-79	244	Hypocreales													Fungi	21QKH@147550,3A34N@33154,3P2MF@4751,3QU7K@4890,3TTI6@5125,KOG1721@1,KOG1721@2759	NA|NA|NA	S	Zinc finger protein	Zinc finger protein
UM02402	28.7602	-1.03747	0.347918	-2.98195	0.00286423	0.00750082	13	23	20	43	37	39	UM02402	73501.XP_006674288.1	0	954	Hypocreales			1.14.13.7	ko:K03380	ko00623,ko00627,ko01120,map00623,map00627,map01120		R00815,R03566	RC00046,RC00236	ko00000,ko00001,ko01000				Fungi	217NA@147550,39RF9@33154,3NWEM@4751,3QKPM@4890,3THR1@5125,COG0654@1,KOG3855@2759	NA|NA|NA	CH	Phenol 2-monooxygenase	Phenol 2-monooxygenase
UM06485	989.009	-1.03699	0.0650094	-15.9514	2.79e-57	1.08e-55	552	723	646	1511	1143	1455	UM06485	73501.XP_006668575.1	8.41e-183	511	Hypocreales													Fungi	214F6@147550,2BIUM@1,2S1EZ@2759,38TCW@33154,3NZEB@4751,3QP0X@4890,3TE74@5125	NA|NA|NA	S	Domain of unknown function (DUF4336)	Domain of unknown function (DUF4336)
UM00045	12071.8	-1.03424	0.026579	-38.9118	0	0	7146	8353	7919	17939	14806	17184	UM00045	176275.XP_008603468.1	0	1233	Hypocreales													Fungi	21Q4E@147550,2CGJB@1,2S5WB@2759,39VTX@33154,3NU0C@4751,3QQKI@4890,3THX7@5125	NA|NA|NA	S	Serine threonine-protein kinase Sgk2	Serine threonine-protein kinase Sgk2
UM03161	436.214	-1.03271	0.105622	-9.77734	1.41e-22	2.04e-21	248	283	315	585	521	696	UM03161	73501.XP_006667742.1	1.16e-218	609	Hypocreales													Fungi	2167G@147550,2CVJX@1,2RS6C@2759,3AFGQ@33154,3PBKZ@4751,3QRWR@4890,3TEE2@5125	NA|NA|NA
UM04042	74.7806	-1.03212	0.239262	-4.31375	1.61e-05	6.25e-05	41	51	53	79	100	127	UM04042	73501.XP_006672790.1	2.3e-133	381	Hypocreales			5.3.3.5	ko:K01824	ko00100,ko01100,ko01110,map00100,map01100,map01110	M00101	R03353,R04804,R07484	RC00911	ko00000,ko00001,ko00002,ko01000				Fungi	21QSV@147550,3A4DA@33154,3P42Q@4751,3RK93@4890,3TU4V@5125,KOG4826@1,KOG4826@2759	NA|NA|NA	I	3-beta-hydroxysteroid-Delta(8), Delta(7)-isomerase	3-beta-hydroxysteroid-Delta(8), Delta(7)-isomerase
UM02722	1099.95	-1.03183	0.0608901	-16.9458	2.07e-64	9.15e-63	694	769	672	1715	1331	1508	UM02722	176275.XP_008597839.1	1.42e-84	260	Hypocreales													Fungi	2171Z@147550,39RGN@33154,3NUAD@4751,3QQCQ@4890,3TIY4@5125,KOG0118@1,KOG0118@2759	NA|NA|NA	S	rna recognition motif containing protein	rna recognition motif containing protein
UM01069	342.293	-1.02833	0.106551	-9.6511	4.86e-22	6.9e-21	183	243	241	492	411	512	UM01069	73501.XP_006668290.1	4.7e-100	293	Hypocreales													Fungi	21F8K@147550,29ENI@1,2RMTJ@2759,38RGZ@33154,3PT9G@4751,3RCPG@4890,3TMSK@5125	NA|NA|NA	S	Hydrophobic surface binding protein A	Hydrophobic surface binding protein A
UM02039	630.979	-1.02499	0.0807221	-12.6978	6.08e-37	1.5e-35	423	427	376	936	785	880	UM02039	176275.XP_008594324.1	0	1158	Hypocreales	BDF1	GO:0000228,GO:0000785,GO:0000790,GO:0000812,GO:0001047,GO:0001067,GO:0001085,GO:0001091,GO:0001094,GO:0001098,GO:0001099,GO:0001672,GO:0003674,GO:0003676,GO:0003677,GO:0003682,GO:0005488,GO:0005515,GO:0005575,GO:0005622,GO:0005623,GO:0005634,GO:0005694,GO:0006139,GO:0006259,GO:0006281,GO:0006325,GO:0006338,GO:0006351,GO:0006355,GO:0006725,GO:0006807,GO:0006950,GO:0006974,GO:0006996,GO:0008134,GO:…		ko:K11684					ko00000,ko03036				Fungi	215J0@147550,38EH8@33154,3NVXS@4751,3QKHB@4890,3TF9N@5125,COG5076@1,KOG1474@2759	NA|NA|NA	K	Bromodomain extra-terminal - transcription regulation	Bromodomain extra-terminal - transcription regulation
UM04276	551.313	-1.0245	0.0813225	-12.598	2.17e-36	5.22e-35	331	399	345	809	664	804	UM04276	73501.XP_006669328.1	0	1700	Hypocreales				ko:K21989					ko00000,ko02000				Fungi	2173A@147550,29KU3@1,2RU3A@2759,39WHF@33154,3NVV3@4751,3QSUM@4890,3TGAS@5125	NA|NA|NA
UM06147	710.783	-1.02046	0.0748889	-13.6263	2.79e-42	8e-41	435	466	484	1024	876	1027
UM00046	17380	-1.01966	0.0328234	-31.0649	7.18e-212	1.28e-209	10079	12007	11872	26682	21256	23762
UM04906	451.987	-1.01813	0.0953032	-10.6831	1.22e-26	2.09e-25	279	313	291	738	555	573	UM04906	176275.XP_008596462.1	0	1080	Hypocreales		GO:0000151,GO:0005575,GO:0005622,GO:0005623,GO:0019005,GO:0031461,GO:0032991,GO:0044424,GO:0044464,GO:1902494,GO:1990234											Fungi	216T1@147550,292I9@1,2R9EV@2759,38H3Z@33154,3NXB0@4751,3QRXX@4890,3TH02@5125	NA|NA|NA	S	Leucine Rich Repeat domain protein	Leucine Rich Repeat domain protein
UM09599	45.1025	-1.01758	0.288903	-3.52223	0.000427933	0.00133494	18	40	31	61	55	70	UM09599	176275.XP_008599742.1	0	1541	Hypocreales			3.6.3.4	ko:K01533			R00086	RC00002	ko00000,ko01000	3.A.3.5			Fungi	2132G@147550,38FAG@33154,3NYTT@4751,3QM23@4890,3TG5F@5125,COG2217@1,KOG0207@2759	NA|NA|NA	P	cation transport ATPase	cation transport ATPase
UM00930	1341.89	-1.01585	0.0546645	-18.5834	4.38e-77	2.4e-75	827	924	872	2033	1658	1835	UM00930	73501.XP_006673046.1	9.42e-190	550	Hypocreales													Fungi	217FA@147550,3A5RF@33154,3P6AD@4751,3QVTR@4890,3TH77@5125,COG0484@1,KOG0714@2759	NA|NA|NA	O	DnaJ molecular chaperone homology domain	DnaJ molecular chaperone homology domain
UM06632	177.784	-1.01255	0.146304	-6.92089	4.49e-12	3.58e-11	107	140	102	276	229	226	UM06632	73501.XP_006668769.1	2.18e-127	368	Hypocreales		GO:0000338,GO:0003674,GO:0003824,GO:0004175,GO:0005575,GO:0005622,GO:0005623,GO:0005737,GO:0006464,GO:0006508,GO:0006807,GO:0008150,GO:0008152,GO:0008233,GO:0008234,GO:0009987,GO:0016787,GO:0019538,GO:0019783,GO:0019784,GO:0036211,GO:0043170,GO:0043412,GO:0044237,GO:0044238,GO:0044260,GO:0044267,GO:0044424,GO:0044464,GO:0070011,GO:0070646,GO:0070647,GO:0071704,GO:0140096,GO:1901564	3.4.22.68	ko:K08597					ko00000,ko01000,ko01002,ko04121				Fungi	212PR@147550,38EQW@33154,3NUJ2@4751,3QPE3@4890,3TGTX@5125,COG2828@1,KOG3246@2759	NA|NA|NA	S	Ulp1 protease family protein	Ulp1 protease family protein
UM08891	1343.04	-1.01071	0.0563069	-17.95	4.8e-72	2.44e-70	787	986	866	2035	1539	1972	UM08891	73501.XP_006666126.1	5.59e-286	805	Hypocreales													Fungi	211HN@147550,2ASJN@1,2RZPZ@2759,38XPC@33154,3NZWR@4751,3QNDT@4890,3THT8@5125	NA|NA|NA	S	SAM binding domain-containing protein containing protein	SAM binding domain-containing protein containing protein
UM08477	62.1348	-1.00651	0.265324	-3.79351	0.000148531	0.000500091	21	60	43	105	69	84	UM08477	176275.XP_008602428.1	0	933	Hypocreales	CAT1	GO:0000302,GO:0001306,GO:0001315,GO:0003674,GO:0003824,GO:0004096,GO:0004601,GO:0005488,GO:0005575,GO:0005618,GO:0005622,GO:0005623,GO:0005737,GO:0005739,GO:0005759,GO:0005777,GO:0005782,GO:0006950,GO:0006979,GO:0007154,GO:0007568,GO:0007571,GO:0008150,GO:0008152,GO:0009056,GO:0009267,GO:0009277,GO:0009405,GO:0009605,GO:0009636,GO:0009987,GO:0009991,GO:0010035,GO:0016209,GO:0016491,GO:0016684,GO:…	1.11.1.6	ko:K03781	ko00380,ko00630,ko01110,ko01130,ko01200,ko04011,ko04016,ko04068,ko04146,ko04211,ko04212,ko04213,ko05014,map00380,map00630,map01110,map01130,map01200,map04011,map04016,map04068,map04146,map04211,map04212,map04213,map05014	M00532	R00009,R00602,R02670	RC00034,RC00767,RC02141,RC02755	ko00000,ko00001,ko00002,ko01000				Fungi	212VI@147550,38BMC@33154,3NUEX@4751,3QJPH@4890,3TDQ7@5125,COG0753@1,KOG0047@2759	NA|NA|NA	Q	Occurs in almost all aerobically respiring organisms and serves to protect cells from the toxic effects of hydrogen peroxide	Occurs in almost all aerobically respiring organisms and serves to protect cells from the toxic effects of hydrogen peroxide
UM05862	84.6575	-1.00568	0.207667	-4.84274	1.28e-06	5.76e-06	53	66	48	146	92	113	UM05862	72228.T5AMH7	7.69e-133	387	Hypocreales													Fungi	21CW4@147550,2FCSS@1,2RAI5@2759,3AWXU@33154,3PWX8@4751,3RFWR@4890,3TJFF@5125	NA|NA|NA
UM01895	165.735	-1.00344	0.146918	-6.82993	8.5e-12	6.62e-11	93	119	115	260	182	243	UM01895	73501.XP_006674176.1	0	916	Hypocreales	RDS2	GO:0000122,GO:0000429,GO:0000436,GO:0000437,GO:0000976,GO:0000977,GO:0000978,GO:0000981,GO:0000982,GO:0000987,GO:0001012,GO:0001067,GO:0001077,GO:0001228,GO:0003674,GO:0003676,GO:0003677,GO:0003690,GO:0003700,GO:0005488,GO:0005575,GO:0005622,GO:0005623,GO:0005634,GO:0005737,GO:0006109,GO:0006111,GO:0006139,GO:0006351,GO:0006355,GO:0006357,GO:0006366,GO:0006725,GO:0006807,GO:0007154,GO:0007584,GO:…											Fungi	213DU@147550,28I66@1,2QQGC@2759,38C1X@33154,3NUF9@4751,3QMFX@4890,3THI4@5125	NA|NA|NA	S	zn cluster transcription factor	zn cluster transcription factor
UM06501	573.435	-1.00271	0.0819005	-12.243	1.83e-34	4.18e-33	367	392	369	862	648	853	UM06501	73501.XP_006668592.1	1.07e-201	566	Hypocreales	FCR1												Fungi	2123U@147550,2CZ5Y@1,2S8N8@2759,3A03I@33154,3P7SJ@4751,3QJJQ@4890,3TH7G@5125	NA|NA|NA	S	Transcription factor	Transcription factor
UM01531	445.431	-1.00004	0.0894707	-11.1773	5.27e-29	9.74e-28	264	328	287	659	528	644	UM01531	176275.XP_008597215.1	9.73e-283	786	Hypocreales		GO:0000122,GO:0005575,GO:0005622,GO:0005623,GO:0005737,GO:0006355,GO:0006357,GO:0006808,GO:0007154,GO:0007165,GO:0008150,GO:0009889,GO:0009890,GO:0009892,GO:0009987,GO:0010468,GO:0010556,GO:0010558,GO:0010605,GO:0010629,GO:0019219,GO:0019222,GO:0023052,GO:0031323,GO:0031324,GO:0031326,GO:0031327,GO:0031930,GO:0044424,GO:0044464,GO:0045892,GO:0045934,GO:0048519,GO:0048523,GO:0050789,GO:0050794,GO:…											Fungi	211ND@147550,2BYRP@1,2SAS5@2759,39VR6@33154,3NYUX@4751,3QQ74@4890,3TGSP@5125	NA|NA|NA	S	Conserved hypothetical protein	Conserved hypothetical protein
UM01375	1251.8	-1.00002	0.0587232	-17.0294	4.97e-65	2.22e-63	807	854	801	1804	1555	1769	UM01375	73501.XP_006670933.1	0	887	Hypocreales	HXT5	GO:0000322,GO:0000323,GO:0000324,GO:0003674,GO:0005215,GO:0005342,GO:0005351,GO:0005353,GO:0005354,GO:0005355,GO:0005356,GO:0005358,GO:0005402,GO:0005575,GO:0005622,GO:0005623,GO:0005737,GO:0005739,GO:0005773,GO:0005783,GO:0005886,GO:0005887,GO:0005975,GO:0005996,GO:0006012,GO:0006810,GO:0006811,GO:0006812,GO:0006820,GO:0006950,GO:0007154,GO:0008028,GO:0008150,GO:0008152,GO:0008324,GO:0008509,GO:…		ko:K08139	ko04113,map04113				ko00000,ko00001,ko02000	2.A.1.1		iMM904.YJL214W,iMM904.YNR072W,iND750.YJL214W,iND750.YNR072W	Fungi	217FB@147550,38BKC@33154,3NU51@4751,3QMFA@4890,3TDP4@5125,KOG0254@1,KOG0254@2759	NA|NA|NA	P	Belongs to the major facilitator superfamily. Sugar transporter (TC 2.A.1.1) family	Belongs to the major facilitator superfamily. Sugar transporter (TC 2.A.1.1) family
UM08804	61.2396	1.00656	0.242342	4.15347	3.27e-05	0.000122365	82	77	82	45	30	51	UM08804	92637.XP_007812627.1	2.35e-132	385	Clavicipitaceae			3.1.26.4	ko:K03469	ko03030,map03030				ko00000,ko00001,ko01000,ko03032				Fungi	215MB@147550,3A4IK@33154,3G51D@34397,3P42J@4751,3QVS3@4890,3TCTW@5125,COG0328@1,KOG3752@2759	NA|NA|NA	L	RNase H	RNase H
UM04442	14360.5	1.0102	0.0318615	31.706	1.29e-220	2.63e-218	17536	19462	19673	10859	8651	9843	UM04442	73501.XP_006673329.1	7.07e-80	243	Hypocreales													Fungi	2199A@147550,2E835@1,2SEKR@2759,3A3HN@33154,3P41B@4751,3QUQB@4890,3TI0M@5125	NA|NA|NA	S	mismatched base pair and cruciform dna recognition protein	mismatched base pair and cruciform dna recognition protein
UM07814	159.803	1.01034	0.159901	6.31851	2.64e-10	1.81e-09	167	260	209	112	86	130	UM07814	176275.XP_008601610.1	2.28e-169	479	Hypocreales													Fungi	214QT@147550,2CNA0@1,2QURG@2759,39XYY@33154,3P00F@4751,3QKAJ@4890,3TSWX@5125	NA|NA|NA	S	RTA1 like protein	RTA1 like protein
UM06570	67.0742	1.01573	0.22947	4.42643	9.58e-06	3.85e-05	87	85	92	43	43	50	UM06570	176275.XP_008595645.1	0	1148	Hypocreales		GO:0003674,GO:0005215,GO:0005575,GO:0005623,GO:0005886,GO:0005887,GO:0006810,GO:0006811,GO:0006812,GO:0008150,GO:0008324,GO:0008519,GO:0015075,GO:0015101,GO:0015203,GO:0015204,GO:0015291,GO:0015293,GO:0015489,GO:0015606,GO:0015695,GO:0015696,GO:0015840,GO:0015846,GO:0015847,GO:0015848,GO:0016020,GO:0016021,GO:0019755,GO:0022804,GO:0022857,GO:0031224,GO:0031226,GO:0034220,GO:0042886,GO:0042887,GO:…		ko:K20989					ko00000,ko02000	2.A.21.6			Fungi	215IP@147550,38H6Q@33154,3NUX6@4751,3QNA6@4890,3TFSH@5125,COG0591@1,KOG2348@2759	NA|NA|NA	E	Belongs to the sodium solute symporter (SSF) (TC 2.A.21) family	Belongs to the sodium solute symporter (SSF) (TC 2.A.21) family
UM00087	24.4633	1.02009	0.387574	2.63199	0.00848854	0.0198206	36	40	21	19	13	18	UM00087	176275.XP_008602776.1	2.47e-15	80.1	Sordariomycetes													Fungi	21P8P@147550,39Y6Y@33154,3NY7U@4751,3R48N@4890,KOG4231@1,KOG4231@2759	NA|NA|NA	I	phosphatidylethanolamine catabolic process	phosphatidylethanolamine catabolic process
UM02276	121.211	1.04323	0.173673	6.00684	1.89e-09	1.2e-08	137	185	163	102	61	83	UM02276	176275.XP_008598712.1	5.49e-130	382	Hypocreales													Fungi	2183D@147550,2CYJX@1,2S4UX@2759,38EGU@33154,3P09Z@4751,3QRSU@4890,3TFV0@5125	NA|NA|NA	S	Thioesterase-like superfamily	Thioesterase-like superfamily
UM00055	88.1819	1.04565	0.202221	5.17081	2.33e-07	1.16e-06	110	141	101	65	56	56	UM00055	176275.XP_008603413.1	1.08e-248	726	Hypocreales													Fungi	218XG@147550,39Y6Y@33154,3NY7U@4751,3QTDV@4890,3TIBD@5125,KOG4231@1,KOG4231@2759	NA|NA|NA	I	phosphatidylethanolamine catabolic process	phosphatidylethanolamine catabolic process
UM01776	810.248	1.04928	0.0683479	15.3521	3.43e-53	1.2e-51	1046	1130	1049	588	474	564	UM01776	73501.XP_006674258.1	7.32e-45	149	Hypocreales													Fungi	21GH0@147550,2F495@1,2T58Y@2759,38Z3Q@33154,3PYQ8@4751,3RHTW@4890,3TNH4@5125	NA|NA|NA
UM03623	36.0752	1.05416	0.312022	3.37848	0.000728886	0.00217788	50	44	49	28	23	21	UM03623	176275.XP_008593657.1	6.65e-211	590	Hypocreales	lad1	GO:0003674,GO:0003824,GO:0005975,GO:0006066,GO:0006793,GO:0006796,GO:0008150,GO:0008152,GO:0009056,GO:0009058,GO:0009987,GO:0016052,GO:0016491,GO:0016614,GO:0016616,GO:0019400,GO:0019405,GO:0019519,GO:0019527,GO:0019637,GO:0019697,GO:0019751,GO:0044237,GO:0044238,GO:0044248,GO:0044262,GO:0044275,GO:0044281,GO:0044282,GO:0046164,GO:0046174,GO:0050019,GO:0051160,GO:0051164,GO:0051167,GO:0055114,GO:…	1.1.1.14	ko:K00008	ko00040,ko00051,ko01100,map00040,map00051,map01100	M00014	R00875,R01896	RC00085,RC00102	ko00000,ko00001,ko00002,ko01000				Fungi	2120H@147550,38BYX@33154,3NUZ0@4751,3QMAG@4890,3THI2@5125,COG1063@1,KOG0024@2759	NA|NA|NA	Q	L-arabinitol 4-dehydrogenase	L-arabinitol 4-dehydrogenase
UM03696	17.9585	1.06094	0.436763	2.4291	0.0151366	0.0330201	20	26	26	12	9	15	UM03696	73501.XP_006670539.1	2.21e-20	94.7	Hypocreales													Fungi	21B8N@147550,2D3U3@1,2SSR4@2759,3A8WB@33154,3P7GN@4751,3QXVB@4890,3TJIU@5125	NA|NA|NA
UM07636	17.5803	1.06118	0.467804	2.26844	0.0233026	0.0484776	22	30	19	21	6	9	UM07636	73501.XP_006673527.1	3.01e-69	216	Hypocreales													Fungi	21A62@147550,2S8V6@2759,3ACRP@33154,3P8SJ@4751,3QV3K@4890,3TIHK@5125,COG0454@1	NA|NA|NA	K	Acetyltransferase (GNAT) domain	Acetyltransferase (GNAT) domain
UM00028	160.839	1.06245	0.155661	6.82544	8.77e-12	6.81e-11	188	213	242	114	83	125
UM01255	62.609	1.06608	0.280976	3.7942	0.000148117	0.000498877	74	106	71	23	50	49	UM01255	176275.XP_008599931.1	1.72e-186	540	Hypocreales													Fungi	2146K@147550,28JSG@1,2QS69@2759,3AFMP@33154,3PB3S@4751,3QUWN@4890,3THWC@5125	NA|NA|NA	S	Protein of unknown function (DUF3112)	Protein of unknown function (DUF3112)
UM04928	108.646	1.07685	0.187669	5.73804	9.58e-09	5.66e-08	117	147	172	78	66	71
UM09117	1138.72	1.08136	0.0652258	16.5787	9.94e-62	4.13e-60	1354	1648	1572	744	687	814	UM09117	73501.XP_006670801.1	2.15e-31	110	Hypocreales													Fungi	21BUB@147550,2DS7M@1,2S6FD@2759,3A93I@33154,3P77B@4751,3QZ5B@4890,3TJDF@5125	NA|NA|NA	S	Glucose-repressible protein Grg1	Glucose-repressible protein Grg1
UM06533	16.6997	1.08278	0.462554	2.34087	0.0192389	0.0408534	17	20	30	13	10	10
UM01740	4488.5	1.09112	0.0331856	32.8792	4.36e-237	1.05e-234	5526	6539	6006	3296	2575	2970	UM01740	176275.XP_008597128.1	1.86e-180	505	Hypocreales													Fungi	21296@147550,2RZEK@2759,39Y4X@33154,3NUZD@4751,3R58B@4890,3TSWC@5125,COG1073@1	NA|NA|NA	S	BAAT / Acyl-CoA thioester hydrolase C terminal	BAAT / Acyl-CoA thioester hydrolase C terminal
UM05152	203.835	1.09331	0.132875	8.22809	1.9e-16	2.02e-15	266	302	252	137	121	142	UM05152	176275.XP_008597419.1	0	1370	Hypocreales													Fungi	216QN@147550,2QSD8@2759,38CB7@33154,3NUKJ@4751,3QP5U@4890,3THEW@5125,COG2303@1	NA|NA|NA	E	long chain fatty alcohol oxidase	long chain fatty alcohol oxidase
UM08178	51.4725	1.09909	0.270129	4.06877	4.73e-05	0.000172837	58	62	87	38	29	34
UM06834	51.1745	1.10726	0.278942	3.9695	7.2e-05	0.000254973	47	87	75	46	26	29
UM07061	40.9368	1.12745	0.294541	3.82783	0.000129279	0.000438878	55	49	61	29	24	26	UM07061	73501.XP_006666026.1	2.6e-138	398	Hypocreales													Fungi	219V8@147550,2ENHN@1,2SRY2@2759,3A6XH@33154,3P6E5@4751,3QUAM@4890,3TI4P@5125	NA|NA|NA	S	Methyltransferase domain	Methyltransferase domain
UM00966	17.7681	1.12867	0.45517	2.47966	0.0131509	0.0292042	16	29	28	15	6	14
UM05870	137.942	1.13073	0.16348	6.91664	4.62e-12	3.68e-11	193	179	185	99	80	87	UM05870	176275.XP_008593385.1	3.66e-200	563	Eukaryota													Eukaryota	2QQPX@2759,COG3173@1	NA|NA|NA	S	Phosphotransferase enzyme family	Phosphotransferase enzyme family
UM00049	270.447	1.13073	0.118407	9.54953	1.3e-21	1.82e-20	366	380	348	175	166	179
UM02506	56.8414	1.1341	0.262499	4.3204	1.56e-05	6.08e-05	60	80	92	51	25	35	UM02506	73501.XP_006672264.1	7.8e-102	299	Hypocreales													Fungi	21AA0@147550,2D0M8@1,2SENS@2759,3ADP5@33154,3P8FI@4751,3QVCG@4890,3TMTZ@5125	NA|NA|NA	Q	Isochorismatase family	Isochorismatase family
UM04945	38.3027	1.14615	0.319774	3.58424	0.000338064	0.00107596	54	43	58	36	19	19
UM08377	187.181	1.14917	0.137558	8.35407	6.6e-17	7.27e-16	243	272	247	135	110	113	UM08377	176275.XP_008595157.1	3.52e-44	144	Hypocreales													Fungi	21BCY@147550,2E55Y@1,2SC0A@2759,3A5RY@33154,3P58K@4751,3QXD8@4890,3TJ22@5125	NA|NA|NA
UM03352	188.217	1.15116	0.146661	7.8491	4.19e-15	4.13e-14	209	262	297	134	108	118	UM03352	73501.XP_006674540.1	2.88e-96	283	Ascomycota													Fungi	2CWQW@1,2RV0H@2759,3APGV@33154,3PEXJ@4751,3R456@4890	NA|NA|NA
UM04666	1327.7	1.15404	0.0624318	18.4849	2.73e-76	1.48e-74	1688	1920	1801	882	830	811	UM04666	176275.XP_008598289.1	0	1027	Hypocreales			2.7.1.28,2.7.1.29,4.6.1.15	ko:K00863	ko00051,ko00561,ko00680,ko01100,ko01120,ko01200,ko04622,map00051,map00561,map00680,map01100,map01120,map01200,map04622	M00344	R01011,R01059	RC00002,RC00017	ko00000,ko00001,ko00002,ko01000				Fungi	2129R@147550,38CK2@33154,3NUS7@4751,3QN88@4890,3TDR8@5125,COG2376@1,KOG2426@2759	NA|NA|NA	G	Dihydroxyacetone kinase	Dihydroxyacetone kinase
UM02592	25.5182	1.15477	0.372991	3.09597	0.00196171	0.00531852	27	44	34	21	14	14
UM00086	23.1647	1.15594	0.40217	2.87424	0.00404998	0.010186	23	44	29	21	9	15	UM00086	176275.XP_008603413.1	7.99e-145	448	Hypocreales													Fungi	218XG@147550,39Y6Y@33154,3NY7U@4751,3QTDV@4890,3TIBD@5125,KOG4231@1,KOG4231@2759	NA|NA|NA	I	phosphatidylethanolamine catabolic process	phosphatidylethanolamine catabolic process
UM05617	38.5496	1.15673	0.307455	3.76228	0.000168374	0.000561884	39	69	51	29	20	25	UM05617	176275.XP_008594597.1	1.48e-109	321	Hypocreales													Fungi	21258@147550,2AM79@1,2RZBA@2759,38F21@33154,3P0WH@4751,3QTCT@4890,3TG2U@5125	NA|NA|NA	S	Pyridoxamine 5'-phosphate oxidase like	Pyridoxamine 5'-phosphate oxidase like
UM00040	81.009	1.16239	0.22183	5.24	1.61e-07	8.15e-07	106	122	102	49	61	42	UM00040	176275.XP_008603413.1	4.27e-257	744	Hypocreales													Fungi	218XG@147550,39Y6Y@33154,3NY7U@4751,3QTDV@4890,3TIBD@5125,KOG4231@1,KOG4231@2759	NA|NA|NA	I	phosphatidylethanolamine catabolic process	phosphatidylethanolamine catabolic process
UM04184	850.787	1.16475	0.068526	16.9972	8.61e-65	3.83e-63	1064	1286	1135	611	434	578	UM04184	73501.XP_006669934.1	0	2336	Hypocreales	NRPS2	GO:0006082,GO:0006518,GO:0006807,GO:0006873,GO:0006875,GO:0006879,GO:0006950,GO:0007154,GO:0008150,GO:0008152,GO:0009058,GO:0009237,GO:0009267,GO:0009605,GO:0009987,GO:0009991,GO:0010106,GO:0019184,GO:0019290,GO:0019539,GO:0019725,GO:0019748,GO:0030003,GO:0031168,GO:0031169,GO:0031170,GO:0031171,GO:0031667,GO:0031668,GO:0031669,GO:0033212,GO:0033554,GO:0034641,GO:0042592,GO:0042594,GO:0043043,GO:…		ko:K22148					ko00000				Fungi	214I6@147550,38HAR@33154,3NXWX@4751,3QS93@4890,3TKK6@5125,COG1020@1,KOG1178@2759	NA|NA|NA	Q	Condensation domain	Condensation domain
UM02915	27.5467	1.16839	0.370699	3.15186	0.00162236	0.00447444	30	35	48	25	11	17
UM06393	67.2379	1.16995	0.236272	4.95172	7.36e-07	3.42e-06	76	105	96	52	27	50
UM09339	373.327	1.1825	0.0991616	11.925	8.77e-33	1.87e-31	468	532	531	261	212	230	UM09339	176275.XP_008602079.1	5.03e-68	211	Hypocreales													Fungi	21A9X@147550,2S77G@2759,3A1XR@33154,3P34U@4751,3QU96@4890,3TMKD@5125,COG1764@1	NA|NA|NA	O	OsmC-like protein	OsmC-like protein
UM00949	737.573	1.18427	0.0719379	16.4624	6.83e-61	2.79e-59	974	1061	990	527	400	463	UM00949	176275.XP_008603377.1	6.11e-71	224	Hypocreales													Fungi	21CKJ@147550,2ET7A@1,2SVKU@2759,3ARVH@33154,3PG0R@4751,3R4VE@4890,3TJG9@5125	NA|NA|NA
UM06542	117.293	1.18782	0.173093	6.86233	6.77e-12	5.34e-11	150	164	167	77	67	76	UM06542	176275.XP_008595663.1	4.13e-275	762	Hypocreales	UGA2	GO:0000166,GO:0001505,GO:0003674,GO:0003824,GO:0004777,GO:0005488,GO:0005575,GO:0005622,GO:0005623,GO:0005737,GO:0005739,GO:0006082,GO:0006105,GO:0006520,GO:0006536,GO:0006538,GO:0006540,GO:0006807,GO:0006950,GO:0006979,GO:0008150,GO:0008152,GO:0009013,GO:0009056,GO:0009063,GO:0009064,GO:0009065,GO:0009448,GO:0009450,GO:0009987,GO:0016054,GO:0016491,GO:0016620,GO:0016903,GO:0017144,GO:0019752,GO:…	1.2.1.16,1.2.1.20,1.2.1.79	ko:K00135	ko00250,ko00310,ko00350,ko00650,ko00760,ko01100,ko01120,map00250,map00310,map00350,map00650,map00760,map01100,map01120	M00027	R00713,R00714,R02401	RC00080	ko00000,ko00001,ko00002,ko01000				Fungi	217RS@147550,38D8C@33154,3NVW2@4751,3QNK0@4890,3TD0D@5125,COG1012@1,KOG2451@2759	NA|NA|NA	C	Belongs to the aldehyde dehydrogenase family	Belongs to the aldehyde dehydrogenase family
UM07484	84.8753	1.18818	0.209847	5.66211	1.5e-08	8.64e-08	93	141	117	54	43	63	UM07484	176275.XP_008600932.1	5.67e-303	832	Hypocreales													Fungi	21R0J@147550,3AB04@33154,3PDGS@4751,3RMNY@4890,3TU98@5125,COG2124@1,KOG0157@2759	NA|NA|NA	Q	Cytochrome P450	Cytochrome P450
UM03022	22.1762	1.19265	0.401036	2.97391	0.00294028	0.00766507	25	38	29	15	9	18	UM03022	176275.XP_008598753.1	3.29e-89	286	Hypocreales													Fungi	21CA6@147550,2EWKT@1,2SYDX@2759,3ACBE@33154,3P94T@4751,3RFR3@4890,3TJB5@5125	NA|NA|NA
UM07002	20.2339	1.19485	0.425815	2.80602	0.00501572	0.0123416	23	23	37	14	10	14
UM04187	173.535	1.20419	0.142675	8.44007	3.17e-17	3.57e-16	219	253	243	111	98	114	UM04187	73501.XP_006669932.1	1.59e-245	676	Hypocreales													Fungi	215AH@147550,38EZ6@33154,3NXT7@4751,3QQV3@4890,3THQN@5125,COG0604@1,KOG1198@2759	NA|NA|NA	C	Zinc-binding dehydrogenase family	Zinc-binding dehydrogenase family
UM05753	243.65	1.20592	0.120206	10.0321	1.1e-23	1.66e-22	308	359	338	162	132	160	UM05753	73501.XP_006671109.1	7.42e-35	119	Hypocreales													Fungi	21CHP@147550,29EBF@1,2RMGD@2759,38R5M@33154,3PSYK@4751,3RCD1@4890,3TJEV@5125	NA|NA|NA
UM01982	30.3478	1.20618	0.343086	3.51568	0.00043863	0.00136424	40	48	37	16	20	20
UM07060	2516.99	1.20623	0.0467849	25.7824	1.4e-146	1.59e-144	3069	3845	3490	1701	1298	1701	UM07060	73501.XP_006666025.1	3.17e-195	565	Hypocreales		GO:0003674,GO:0003676,GO:0003677,GO:0003700,GO:0005488,GO:0005575,GO:0005622,GO:0005623,GO:0005634,GO:0006355,GO:0008150,GO:0009410,GO:0009889,GO:0010468,GO:0010556,GO:0019219,GO:0019222,GO:0031323,GO:0031326,GO:0042221,GO:0043226,GO:0043227,GO:0043229,GO:0043231,GO:0043565,GO:0044424,GO:0044464,GO:0050789,GO:0050794,GO:0050896,GO:0051171,GO:0051252,GO:0060255,GO:0065007,GO:0080090,GO:0097159,GO:…											Fungi	21EPY@147550,28Q0Q@1,2QWPB@2759,39WHQ@33154,3NZC9@4751,3QT62@4890,3TKIZ@5125	NA|NA|NA	K	GAL4-like Zn(II)2Cys6 (or C6 zinc) binuclear cluster DNA-binding domain	GAL4-like Zn(II)2Cys6 (or C6 zinc) binuclear cluster DNA-binding domain
UM00968	48.5009	1.21237	0.280536	4.32164	1.55e-05	6.05e-05	58	86	58	42	23	26	UM00968	73501.XP_006673011.1	3.84e-292	813	Hypocreales													Fungi	21QJ2@147550,2AI8K@1,2RZ48@2759,39TB9@33154,3P0QS@4751,3RJW4@4890,3TU0S@5125	NA|NA|NA	G	Mannosyltransferase putative	Mannosyltransferase putative
UM07460	65.1646	1.21677	0.233938	5.20123	1.98e-07	9.97e-07	86	106	78	44	34	43	UM07460	73501.XP_006673950.1	3.99e-72	224	Sordariomycetes													Fungi	21PMW@147550,2CAHR@1,2S40X@2759,3A5E0@33154,3P4I8@4751,3QWTF@4890	NA|NA|NA	S	extracellular serine-rich protein	extracellular serine-rich protein
UM04186	18.2725	1.23084	0.450711	2.73088	0.00631653	0.0152227	16	36	25	13	8	13
UM09338	2301.38	1.23172	0.0439333	28.0361	5.89e-173	8.17e-171	2930	3516	3108	1601	1218	1422
UM04719	19.5201	1.23184	0.435459	2.82884	0.0046717	0.0115858	34	22	24	14	9	13	UM04719	5145.XP_001904545.1	7.72e-188	532	Sordariomycetes													Fungi	218SR@147550,39RD9@33154,3P04A@4751,3QPIF@4890,COG0604@1,KOG1198@2759	NA|NA|NA	C	Zinc-binding dehydrogenase	Zinc-binding dehydrogenase
UM05690	28.2357	1.23432	0.36953	3.34025	0.000837039	0.002462	50	36	30	19	13	20	UM05690	176275.XP_008599885.1	1.51e-48	187	Opisthokonta				ko:K10380	ko04624,ko05205,map04624,map05205				ko00000,ko00001,ko04812				Opisthokonta	38BVK@33154,COG0666@1,KOG4177@2759	NA|NA|NA	M	protein localization to T-tubule	protein localization to T-tubule
UM05703	198.436	1.24391	0.16463	7.55583	4.16e-14	3.82e-13	225	245	353	142	109	112
UM00022	180.949	1.24483	0.146988	8.46892	2.48e-17	2.81e-16	207	293	255	121	108	101	UM00022	176275.XP_008603391.1	4.1e-103	333	Hypocreales	MSB2	GO:0000278,GO:0000281,GO:0000282,GO:0000910,GO:0001402,GO:0003674,GO:0004888,GO:0005034,GO:0005575,GO:0005576,GO:0005623,GO:0005886,GO:0005887,GO:0006950,GO:0006970,GO:0006972,GO:0007049,GO:0007154,GO:0007163,GO:0007165,GO:0007231,GO:0007232,GO:0008150,GO:0009628,GO:0009986,GO:0009987,GO:0016020,GO:0016021,GO:0016043,GO:0022402,GO:0023052,GO:0030010,GO:0030427,GO:0030447,GO:0031224,GO:0031226,GO:…		ko:K19849	ko04011,map04011				ko00000,ko00001				Fungi	215Q5@147550,28PJN@1,2QW7T@2759,3A06C@33154,3P216@4751,3QU5B@4890,3TUTQ@5125	NA|NA|NA	S	Mucin family signaling protein	Mucin family signaling protein
UM07441	27.6112	1.24503	0.361528	3.44379	0.000573628	0.00174778	41	38	35	14	17	19	UM07441	140110.NechaP29810	4.15e-88	286	Nectriaceae													Fungi	1FNQ9@110618,213T0@147550,2SJVQ@2759,39YWY@33154,3NYYX@4751,3QQEZ@4890,3TSKX@5125,COG0277@1	NA|NA|NA	C	Conserved hypothetical protein	Conserved hypothetical protein
UM05055	81.2445	1.24942	0.234469	5.32874	9.89e-08	5.15e-07	88	101	149	63	40	46
UM05874	171.072	1.2509	0.14556	8.59375	8.42e-18	9.81e-17	213	254	245	103	96	112	UM05874	73501.XP_006671279.1	1.13e-235	661	Hypocreales													Fungi	2186J@147550,2B7N9@1,2S0PW@2759,3A3CR@33154,3P3RQ@4751,3QTB3@4890,3TDDM@5125	NA|NA|NA
UM04086	158.838	1.25318	0.168985	7.41591	1.21e-13	1.08e-12	231	241	189	132	79	80	UM04086	73501.XP_006665347.1	1.72e-104	305	Hypocreales													Fungi	21ACG@147550,2BVR1@1,2SPG3@2759,3A4KI@33154,3P50M@4751,3QWY4@4890,3TIEH@5125	NA|NA|NA
UM07452	68.1895	1.26042	0.245168	5.14108	2.73e-07	1.34e-06	109	90	83	35	37	51	UM07452	73501.XP_006673936.1	0	870	Hypocreales				ko:K02575	ko00910,map00910	M00615			ko00000,ko00001,ko00002,ko02000	2.A.1.8			Fungi	214JS@147550,2QPIC@2759,38HG0@33154,3NWEV@4751,3QJPT@4890,3TFYH@5125,COG2223@1	NA|NA|NA	P	Transporter	Transporter
UM00403	1994.47	1.26665	0.0586837	21.5843	2.52e-103	2.01e-101	2574	2716	3020	1319	1044	1246	UM00403	73501.XP_006665691.1	5.19e-29	107	Hypocreales													Fungi	21CID@147550,2D5HI@1,2SYKH@2759,3AC7Q@33154,3P8VD@4751,3R07X@4890,3TTQY@5125	NA|NA|NA
UM00843	13.7783	1.2839	0.504926	2.54275	0.0109984	0.0248856	17	21	20	10	5	10	UM00843	5518.FGSG_11082P0	2.34e-119	347	Nectriaceae													Fungi	1FRX5@110618,218MH@147550,39XN0@33154,3NVQN@4751,3QUPH@4890,3TJPW@5125,COG1028@1,KOG0725@2759	NA|NA|NA	Q	KR domain	KR domain
UM08091	21.5545	1.29829	0.434892	2.98532	0.00283278	0.00743004	35	25	30	14	5	20	UM08091	73501.XP_006674758.1	7.96e-212	606	Hypocreales			1.14.18.1	ko:K00505	ko00350,ko00950,ko00965,ko01100,ko01110,ko04916,map00350,map00950,map00965,map01100,map01110,map04916	M00042	R00731,R02078,R02363,R02383,R04693,R04884	RC00046,RC00150,RC00180	ko00000,ko00001,ko00002,ko01000				Fungi	216ZN@147550,28UM2@1,2R1BY@2759,38KCV@33154,3NXY8@4751,3QSRY@4890,3TE7D@5125	NA|NA|NA	S	tyrosinase	tyrosinase
UM01728	49.443	1.30331	0.289508	4.50181	6.74e-06	2.77e-05	78	64	64	35	33	19	UM01728	73501.XP_006674697.1	1.06e-134	387	Hypocreales													Fungi	219J8@147550,39S6H@33154,3P5H0@4751,3QUBV@4890,3TINR@5125,COG4122@1,KOG1663@2759	NA|NA|NA	Q	O-methyltransferase	O-methyltransferase
UM08722	23.3483	1.30622	0.39537	3.3038	0.000953829	0.00277435	27	32	39	12	15	14	UM08722	176275.XP_008598045.1	5.28e-81	259	Hypocreales	WSC4	GO:0003674,GO:0005215,GO:0005575,GO:0005622,GO:0005623,GO:0005737,GO:0005783,GO:0005789,GO:0006605,GO:0006612,GO:0006810,GO:0006886,GO:0006950,GO:0008104,GO:0008150,GO:0008565,GO:0009266,GO:0009408,GO:0009628,GO:0012505,GO:0015031,GO:0015833,GO:0016020,GO:0031984,GO:0033036,GO:0033365,GO:0034613,GO:0042175,GO:0042886,GO:0043226,GO:0043227,GO:0043229,GO:0043231,GO:0044422,GO:0044424,GO:0044425,GO:…		ko:K11244	ko04011,ko04139,map04011,map04139				ko00000,ko00001				Fungi	21723@147550,39YV6@33154,3P1ZQ@4751,3QW81@4890,3TE1S@5125,KOG4157@1,KOG4157@2759	NA|NA|NA	GO	wall integrity and stress response component	wall integrity and stress response component
UM01744	26.024	1.30664	0.369985	3.53159	0.000413065	0.00129542	38	36	35	18	15	13	UM01744	73501.XP_006673222.1	2.43e-197	550	Fungi													Fungi	2D2WC@1,2SP93@2759,3AM95@33154,3PDPH@4751	NA|NA|NA	G	Glycosyl hydrolases family 18	Glycosyl hydrolases family 18
UM04087	42.1438	1.32595	0.302079	4.38942	1.14e-05	4.52e-05	46	75	59	29	15	31	UM04087	176275.XP_008594961.1	1.18e-20	89	Hypocreales													Fungi	21GK8@147550,29E38@1,2RM7S@2759,38QWW@33154,3PSPU@4751,3RC42@4890,3TNPE@5125	NA|NA|NA
UM03610	11.5451	1.3283	0.571748	2.32322	0.0201675	0.042614	12	20	17	8	9	3
UM04352	25.0428	1.32916	0.387656	3.42871	0.000606449	0.00183768	36	27	42	18	12	14	UM04352	176275.XP_008596567.1	6.68999997714e-316	872	Hypocreales													Fungi	213EG@147550,39ZIP@33154,3NYMP@4751,3QQGP@4890,3TSFZ@5125,KOG0255@1,KOG0255@2759	NA|NA|NA	S	Major Facilitator Superfamily	Major Facilitator Superfamily
UM05704	55.1747	1.32926	0.265232	5.01168	5.4e-07	2.57e-06	75	65	92	38	26	33
UM06244	530.476	1.32941	0.0860779	15.4443	8.24e-54	2.93e-52	691	771	778	325	288	315	UM06244	73501.XP_006674311.1	0	941	Eukaryota													Eukaryota	COG1960@1,KOG0137@2759,KOG1290@1,KOG1290@2759	NA|NA|NA	I	long-chain-acyl-CoA dehydrogenase activity	long-chain-acyl-CoA dehydrogenase activity
UM02930	14.9551	1.32983	0.550744	2.41461	0.0157521	0.0341181	26	19	17	5	16	4	UM02930	101852.XP_008081448.1	3.71e-17	92.8	Ascomycota													Fungi	3A4X3@33154,3P52K@4751,3QWJF@4890,KOG0198@1,KOG0198@2759	NA|NA|NA	T	Belongs to the protein kinase superfamily	Belongs to the protein kinase superfamily
UM05224	110.051	1.33155	0.201682	6.60224	4.05e-11	2.97e-10	140	140	185	82	41	72	UM05224	117187.FVEG_10266T0	2.67e-21	99.4	Nectriaceae													Fungi	1FZEX@110618,21PU9@147550,2ERB2@1,2SU5G@2759,3ASJX@33154,3PHCW@4751,3R4YX@4890,3TN66@5125	NA|NA|NA
UM05646	88.5651	1.33721	0.214148	6.24434	4.26e-10	2.88e-09	99	124	152	50	50	54	UM05646	5016.M2VCV2	5.23e-49	182	Pleosporales													Fungi	206M0@147541,291WR@1,2R8T0@2759,38KUT@33154,3PNQR@4751,3R7YJ@4890,4KIMS@92860	NA|NA|NA
UM05773	24.3568	1.34331	0.394929	3.4014	0.000670407	0.00201657	36	31	36	17	7	19	UM05773	73501.XP_006673668.1	2.75e-35	134	Hypocreales													Fungi	213U4@147550,3A7Q9@33154,3P6CN@4751,3QQRE@4890,3TJWX@5125,KOG1290@1,KOG1290@2759	NA|NA|NA	T	Protein kinase domain	Protein kinase domain
UM03095	142.933	1.34476	0.164779	8.16096	3.32e-16	3.51e-15	188	206	211	97	82	69
UM01739	4909.41	1.34504	0.0322183	41.7478	0	0	6442	7507	6885	3107	2449	2995	UM01739	73501.XP_006673216.1	2.41e-154	437	Hypocreales			1.1.1.349	ko:K17644	ko00254,map00254		R10309	RC01491	ko00000,ko00001,ko01000				Fungi	2184R@147550,3A4RV@33154,3P27Y@4751,3QN75@4890,3TTCQ@5125,COG1028@1,KOG1611@2759	NA|NA|NA	Q	Enoyl-(Acyl carrier protein) reductase	Enoyl-(Acyl carrier protein) reductase
UM01073	71.5238	1.34973	0.227975	5.9205	3.21e-09	1.98e-08	102	98	103	52	30	43	UM01073	568076.XP_007817889.1	4.15e-282	799	Hypocreales			3.5.3.15	ko:K01481					ko00000,ko01000				Fungi	21DWU@147550,2CH50@1,2QVJA@2759,38I5H@33154,3NUEA@4751,3QRRK@4890,3TK07@5125	NA|NA|NA	S	Protein-arginine deiminase (PAD)	Protein-arginine deiminase (PAD)
UM04667	437.302	1.35032	0.099938	13.5116	1.34e-41	3.74e-40	508	686	669	287	223	250	UM04667	176275.XP_008598288.1	3.69e-96	281	Hypocreales			5.3.1.6	ko:K01808	ko00030,ko00051,ko00710,ko01100,ko01110,ko01120,ko01130,ko01200,ko01230,map00030,map00051,map00710,map01100,map01110,map01120,map01130,map01200,map01230	M00004,M00007,M00165,M00167	R01056,R09030	RC00376,RC00434	ko00000,ko00001,ko00002,ko01000				Fungi	219PS@147550,2S47V@2759,3A1MW@33154,3P2T0@4751,3QV49@4890,3TI4X@5125,COG0698@1	NA|NA|NA	G	Ribose 5-phosphate isomerase	Ribose 5-phosphate isomerase
UM06571	14.3664	1.35479	0.560935	2.41524	0.0157249	0.0340671	33	18	9	8	5	12
UM01775	2190.41	1.35497	0.0480832	28.1796	1.04e-174	1.46e-172	2872	3351	3094	1496	1060	1249	UM01775	73501.XP_006674259.1	8.67e-175	494	Hypocreales													Fungi	2124J@147550,2EFXQ@1,2SM0P@2759,38FQ8@33154,3P0UM@4751,3QN2J@4890,3TKXT@5125	NA|NA|NA	S	Cell surface protein	Cell surface protein
UM04758	15.4105	1.35511	0.482012	2.81136	0.00493325	0.0121513	17	25	24	12	6	9
UM09644	459.687	1.35677	0.0965017	14.0596	6.73e-45	2.07e-43	592	685	675	253	258	280
UM06377	79.5584	1.36835	0.219911	6.22229	4.9e-10	3.29e-09	90	127	124	53	32	53	UM06377	176275.XP_008600707.1	8.55e-295	815	Hypocreales	aglA	GO:0003674,GO:0003824,GO:0004553,GO:0005575,GO:0005576,GO:0015925,GO:0016787,GO:0016798	3.2.1.22	ko:K07407	ko00052,ko00561,ko00600,ko00603,map00052,map00561,map00600,map00603		R01101,R01103,R01104,R01194,R01329,R02926,R03634,R04019,R04470,R05549,R05961,R06091	RC00049,RC00059,RC00451	ko00000,ko00001,ko01000				Fungi	21587@147550,38EIP@33154,3P0BH@4751,3QRFR@4890,3TJED@5125,KOG2366@1,KOG2366@2759	NA|NA|NA	G	alpha-galactosidase	alpha-galactosidase
UM04024	13.4398	1.37868	0.530876	2.59699	0.00940456	0.0217067	16	28	14	10	8	5
UM02914	16.7425	1.40375	0.473351	2.96555	0.00302143	0.00785271	24	18	29	9	10	9
UM04550	13.4674	1.40422	0.519967	2.70059	0.00692162	0.0164637	15	19	24	10	5	8	UM04550	176275.XP_008601221.1	3.32e-187	529	Hypocreales				ko:K22282					ko00000				Fungi	21CYM@147550,38ERS@33154,3P42W@4751,3R2EK@4890,3TKBM@5125,COG3000@1,KOG0873@2759	NA|NA|NA	I	Belongs to the sterol desaturase family	Belongs to the sterol desaturase family
UM04814	24.6906	1.40473	0.405869	3.46104	0.000538094	0.00164857	35	24	46	19	10	13
UM03603	10.8252	1.41003	0.597457	2.36004	0.0182728	0.0390094	12	24	11	6	8	4	UM03603	176275.XP_008598084.1	6.39e-203	570	Hypocreales													Fungi	21930@147550,2BW6Z@1,2SMZV@2759,3A6UH@33154,3P5WX@4751,3QY23@4890,3TG58@5125	NA|NA|NA
UM01773	22.5695	1.41359	0.434218	3.25548	0.00113201	0.00324256	41	29	26	9	8	21	UM01773	73501.XP_006674205.1	2e-146	419	Hypocreales	SOU1	GO:0003674,GO:0003824,GO:0005975,GO:0005996,GO:0008150,GO:0008152,GO:0009056,GO:0016052,GO:0016491,GO:0016614,GO:0016616,GO:0019311,GO:0019312,GO:0019318,GO:0019320,GO:0032115,GO:0042848,GO:0042850,GO:0044238,GO:0044281,GO:0044282,GO:0046365,GO:0050085,GO:0055114,GO:0071704,GO:1901575	1.1.1.289	ko:K17742	ko00051,map00051		R07346	RC00102	ko00000,ko00001,ko01000				Fungi	2122J@147550,38CE4@33154,3NXQY@4751,3QNDZ@4890,3TD2Z@5125,COG1028@1,KOG0725@2759	NA|NA|NA	Q	sorbitol utilization protein	sorbitol utilization protein
UM09377	195.46	1.42445	0.136374	10.4452	1.54e-25	2.47e-24	271	296	274	122	95	110	UM09377	73501.XP_006674445.1	1.39e-122	353	Hypocreales													Fungi	21QZR@147550,2S0R6@2759,39JV8@33154,3Q4AM@4751,3RMGU@4890,3TU8J@5125,COG0693@1	NA|NA|NA	S	PfpI family	PfpI family
UM06303	180.226	1.42588	0.147771	9.64929	4.95e-22	7.01e-21	227	310	243	121	88	93	UM06303	73501.XP_006673453.1	1.55e-234	655	Hypocreales													Fungi	21PR7@147550,2QPTG@2759,3A19N@33154,3P2KJ@4751,3QUX1@4890,3TTJP@5125,COG0596@1	NA|NA|NA	G	Alpha/beta hydrolase of unknown function (DUF1100)	Alpha/beta hydrolase of unknown function (DUF1100)
UM04819	35.6257	1.43411	0.323285	4.43607	9.16e-06	3.69e-05	48	62	44	17	19	23	UM04819	29875.EHK18144	1.05e-32	116	Sordariomycetes													Fungi	21P86@147550,2ES87@1,2SUV9@2759,3A9QT@33154,3P722@4751,3QZFP@4890	NA|NA|NA	S	Fungal hydrophobin	Fungal hydrophobin
UM05851	71.2621	1.46313	0.240993	6.07125	1.27e-09	8.2e-09	122	101	84	45	32	40	UM05851	73501.XP_006671238.1	7.69e-125	363	Hypocreales													Fungi	2165R@147550,39ZZV@33154,3P27B@4751,3QRJK@4890,3TI0T@5125,COG1028@1,KOG0725@2759	NA|NA|NA	Q	Enoyl-(Acyl carrier protein) reductase	Enoyl-(Acyl carrier protein) reductase
UM07052	24.7818	1.51155	0.386347	3.91241	9.14e-05	0.000318719	29	39	41	16	9	15	UM07052	73501.XP_006666014.1	0	1080	Hypocreales													Fungi	21975@147550,38E8V@33154,3NUJC@4751,3QQAP@4890,3THS6@5125,KOG0039@1,KOG0039@2759	NA|NA|NA	PQ	Ferric reductase NAD binding domain	Ferric reductase NAD binding domain
UM03149	26.3122	1.52238	0.377224	4.03575	5.44e-05	0.000197057	29	43	44	14	11	17
UM01733	61.8907	1.54694	0.442983	3.4921	0.000479235	0.00148368	109	79	82	56	17	27	UM01733	176275.XP_008596963.1	1.34e-199	560	Hypocreales													Fungi	218EV@147550,2SJNP@2759,39X4H@33154,3NZX4@4751,3QR9E@4890,3TJTJ@5125,COG1472@1	NA|NA|NA	G	Glycosyl hydrolase family 3 N terminal domain	Glycosyl hydrolase family 3 N terminal domain
UM01074	20.3947	1.58178	0.449328	3.52032	0.000431022	0.00134324	31	20	38	9	12	10	UM01074	73501.XP_006668285.1	6.27e-166	465	Ascomycota													Fungi	2CXS9@1,2RZDF@2759,3A39C@33154,3P2U8@4751,3QUP9@4890	NA|NA|NA	O	Transglycosylase SLT domain protein	Transglycosylase SLT domain protein
UM08219	47.9185	1.58266	0.320866	4.93248	8.12e-07	3.75e-06	54	54	103	21	27	25	UM08219	73501.XP_006674118.1	5.99e-35	125	Hypocreales													Fungi	21CM5@147550,2937S@1,2RA4Q@2759,3AWIA@33154,3PWQS@4751,3RFQ6@4890,3TJGS@5125	NA|NA|NA
UM00841	10.3612	1.58633	0.612262	2.59093	0.00957166	0.0220546	17	19	10	8	5	3	UM00841	80637.XP_007772825.1	1.33e-43	180	Basidiomycota													Fungi	2CZHJ@1,2SADU@2759,39VZH@33154,3NUCN@4751,3V6KS@5204	NA|NA|NA	S	CHAT domain	CHAT domain
UM05454	13.3144	1.61975	0.531765	3.04598	0.00231924	0.00620396	18	17	24	7	7	6	UM05454	73501.XP_006673408.1	0	1022	Hypocreales													Fungi	211FA@147550,38D50@33154,3NZCN@4751,3QT15@4890,3TKTV@5125,COG1874@1,KOG0496@2759	NA|NA|NA	G	Beta-galactosidase	Beta-galactosidase
UM00249	13.0036	1.62331	0.564228	2.87704	0.00401428	0.0101124	21	15	21	3	10	6	UM00249	176275.XP_008594209.1	4.88e-100	311	Hypocreales			1.14.13.70	ko:K05917	ko00100,ko01100,ko01110,ko01130,map00100,map01100,map01110,map01130	M00101	R05640,R05731	RC01442	ko00000,ko00001,ko00002,ko00199,ko01000				Fungi	217NF@147550,39T5Y@33154,3P09N@4751,3QKH2@4890,3TD50@5125,COG2124@1,KOG0684@2759	NA|NA|NA	Q	Belongs to the cytochrome P450 family	Belongs to the cytochrome P450 family
UM06977	69.9703	1.64411	0.238762	6.88596	5.74e-12	4.54e-11	95	100	118	46	28	31	UM06977	73501.XP_006672040.1	6.09e-140	420	Hypocreales													Fungi	21GC2@147550,2C207@1,2RK35@2759,38PS6@33154,3PRKS@4751,3RB30@4890,3TNPN@5125	NA|NA|NA
UM02278	7.37731	1.66852	0.719324	2.31956	0.0203647	0.0429825	14	11	8	5	2	4	UM02278	73501.XP_006670470.1	4.05e-170	476	Hypocreales	PRA1	GO:0001411,GO:0002673,GO:0002682,GO:0002683,GO:0002697,GO:0002698,GO:0002920,GO:0002921,GO:0003674,GO:0005102,GO:0005178,GO:0005488,GO:0005515,GO:0005575,GO:0005576,GO:0005618,GO:0005623,GO:0006873,GO:0006875,GO:0006882,GO:0007155,GO:0007159,GO:0008150,GO:0008270,GO:0009277,GO:0009605,GO:0009607,GO:0009892,GO:0009986,GO:0009987,GO:0010468,GO:0010605,GO:0010629,GO:0010955,GO:0019222,GO:0019725,GO:…											Fungi	213M9@147550,29KDB@1,2RTN8@2759,39RVG@33154,3NVTQ@4751,3QMK9@4890,3TKYJ@5125	NA|NA|NA	S	Putative peptidase family	Putative peptidase family
UM05059	15.1661	1.69192	0.498267	3.39562	0.000684739	0.00205574	25	22	21	8	7	7	UM05059	73501.XP_006669769.1	1.09e-48	160	Hypocreales													Fungi	21BMS@147550,29CMV@1,2RJRP@2759,3ADQI@33154,3P98X@4751,3R0M0@4890,3TJ2X@5125	NA|NA|NA
UM01842	12.5433	1.69926	0.561571	3.02591	0.00247889	0.00658615	14	24	19	7	8	3	UM01842	73501.XP_006669029.1	7.5e-260	726	Hypocreales													Fungi	2157E@147550,2D1ZK@1,2SJWB@2759,39TGF@33154,3NWTR@4751,3QM6D@4890,3TSSD@5125	NA|NA|NA	L	Fungal specific transcription factor domain	Fungal specific transcription factor domain
UM03442	36.2078	1.71183	0.341872	5.00722	5.52e-07	2.62e-06	50	50	64	28	10	15
UM00163	14.0762	1.73231	0.531667	3.25826	0.00112097	0.00321584	27	16	20	8	6	6
UM07005	402.422	1.77008	0.101668	17.4105	6.87e-68	3.19e-66	531	702	612	201	170	191	UM07005	73501.XP_006672063.1	3.48e-18	82	Hypocreales		GO:0000003,GO:0003006,GO:0005575,GO:0005618,GO:0005623,GO:0008150,GO:0009653,GO:0009987,GO:0010927,GO:0016043,GO:0019954,GO:0022414,GO:0022607,GO:0030154,GO:0030312,GO:0030435,GO:0030436,GO:0031160,GO:0032502,GO:0032989,GO:0042243,GO:0042244,GO:0042546,GO:0043934,GO:0044085,GO:0044464,GO:0045229,GO:0048646,GO:0048856,GO:0048869,GO:0070590,GO:0070726,GO:0071554,GO:0071555,GO:0071840,GO:0071944											Fungi	21CGA@147550,2EZR4@1,2T10M@2759,3A908@33154,3P7MY@4751,3QYUR@4890,3TJF0@5125	NA|NA|NA	S	Hydrophobins	Hydrophobins
UM06577	11.2428	1.80919	0.614448	2.94442	0.00323556	0.00833112	16	13	22	5	8	2
UM06731	6.07569	1.89958	0.814545	2.33207	0.0196968	0.0416756	12	7	9	3	1	4
UM08278	715.083	1.90165	0.078221	24.3113	1.49e-130	1.53e-128	1073	1219	1043	350	269	312	UM08278	176275.XP_008600350.1	0	1113	Hypocreales													Fungi	215BN@147550,39UIC@33154,3NY96@4751,3QKIH@4890,3TMDB@5125,KOG0254@1,KOG0254@2759	NA|NA|NA	U	Fungal trichothecene efflux pump (TRI12)	Fungal trichothecene efflux pump (TRI12)
UM06891	23.9312	1.95241	0.411687	4.74245	2.11e-06	9.24e-06	37	40	35	11	12	7	UM06891	176275.XP_008597254.1	2.82e-58	187	Hypocreales													Fungi	21BDF@147550,2EQKS@1,2STK7@2759,3AA0Z@33154,3P7PG@4751,3QZ75@4890,3TJ3S@5125	NA|NA|NA
UM08079	31.1714	2.02493	0.377037	5.37064	7.85e-08	4.14e-07	49	41	57	11	8	19	UM08079	176275.XP_008600932.1	2.17e-20	89.7	Hypocreales													Fungi	21R0J@147550,3AB04@33154,3PDGS@4751,3RMNY@4890,3TU98@5125,COG2124@1,KOG0157@2759	NA|NA|NA	Q	Cytochrome P450	Cytochrome P450
UM04736	16.517	2.05358	0.49979	4.10889	3.98e-05	0.000146925	22	27	30	10	4	6
UM07114	57.8345	2.06353	0.268853	7.67532	1.65e-14	1.56e-13	84	110	83	29	20	20	UM07114	73501.XP_006671647.1	2.85e-222	615	Hypocreales													Fungi	21NQ6@147550,2CXRW@1,2RZAK@2759,3A2KU@33154,3Q4I4@4751,3RMRN@4890,3TSVY@5125	NA|NA|NA	S	Domain of unknown function (DUF1996)	Domain of unknown function (DUF1996)
UM04350	33.9632	2.09047	0.370551	5.64151	1.69e-08	9.7e-08	56	66	41	21	12	7	UM04350	176275.XP_008596565.1	4.56e-80	249	Hypocreales													Fungi	21CFJ@147550,2D3C9@1,2SR1T@2759,3A7FR@33154,3P5C4@4751,3R7GE@4890,3TMXM@5125	NA|NA|NA	S	Hydrophobic surface binding protein A	Hydrophobic surface binding protein A
UM05544	5.97975	2.10885	0.833827	2.52912	0.0114349	0.0257682	7	12	10	4	2	1	UM05544	176275.XP_008593982.1	4.39e-241	678	Hypocreales													Fungi	217QQ@147550,2B3GC@1,2S0EY@2759,3A5N3@33154,3P2AB@4751,3QS1A@4890,3THVJ@5125	NA|NA|NA	S	beta-lactamase family	beta-lactamase family
UM06593	79.1773	2.15841	0.241205	8.94846	3.6e-19	4.51e-18	104	123	155	31	29	29
UM05871	6.35704	2.19349	0.857481	2.55806	0.0105257	0.0239782	18	7	5	3	2	2	UM05871	35720.XP_003648918.1	6.62e-133	390	Chaetomiaceae			1.13.12.16	ko:K00459	ko00910,map00910		R00025	RC02541,RC02759	ko00000,ko00001,ko01000				Fungi	2132S@147550,2QSZT@2759,3AF9F@33154,3HBGV@35718,3PA43@4751,3QJMS@4890,3U832@5139,COG2070@1	NA|NA|NA	E	IMP dehydrogenase / GMP reductase domain	IMP dehydrogenase / GMP reductase domain
UM08934	6.38063	2.27355	0.847927	2.68131	0.00733355	0.0173342	8	16	8	5	0	2	UM08934	176275.XP_008595252.1	2.97e-106	315	Hypocreales													Fungi	21AEW@147550,3A08C@33154,3P1WV@4751,3QUR8@4890,3TKTK@5125,COG0400@1,KOG2112@2759	NA|NA|NA	I	Phospholipase/Carboxylesterase	Phospholipase/Carboxylesterase
UM03165	4.98539	2.3668	0.967098	2.44732	0.0143924	0.0316164	4	10	11	3	2	0	UM03165	5465.ENH76054	6.67e-159	456	Glomerellales													Fungi	1EXU3@1028384,216TT@147550,28JFJ@1,2QRUR@2759,39T6A@33154,3NZ0R@4751,3QSSV@4890	NA|NA|NA	E	Taurine catabolism dioxygenase	Taurine catabolism dioxygenase
UM05023	14.3593	2.41227	0.559199	4.3138	1.6e-05	6.25e-05	20	31	21	4	4	6
UM09252	214.815	2.65428	0.157479	16.8548	9.67e-64	4.18e-62	300	444	359	66	49	67
UM01476	7.13405	2.66919	0.833352	3.20296	0.00136021	0.00381465	10	19	8	3	2	1	UM01476	73501.XP_006670332.1	2.4e-182	518	Hypocreales													Fungi	2133Q@147550,38H6S@33154,3NU05@4751,3QR0F@4890,3THTB@5125,COG1404@1,KOG1153@2759	NA|NA|NA	O	Belongs to the peptidase S8 family	Belongs to the peptidase S8 family
UM00865	11.3132	2.76592	0.668161	4.1396	3.48e-05	0.000129388	19	16	23	5	2	2
UM07032	3.11288	3.07927	1.3495	2.28179	0.022502	0.047051	8	3	5	1	1	0
UM00501	3.39846	3.25074	1.33498	2.43506	0.0148895	0.0325565	6	4	8	0	0	2
UM03120	8.69018	3.27905	0.842504	3.89203	9.94e-05	0.000345061	13	21	13	0	1	4	UM03120	568076.XP_007821070.1	1.46e-249	707	Clavicipitaceae			3.4.14.9	ko:K01279	ko04142,map04142				ko00000,ko00001,ko01000,ko01002,ko03110,ko04147				Fungi	2118X@147550,2QTN1@2759,38V3Y@33154,3G5AD@34397,3NX98@4751,3QP46@4890,3TK9D@5125,COG4934@1	NA|NA|NA	O	Alkaline serine protease AorO	Alkaline serine protease AorO
UM06276	15.822	3.49986	0.644416	5.43106	5.6e-08	3.02e-07	22	38	27	3	1	4	UM06276	176275.XP_008602495.1	0	1061	Hypocreales			3.4.14.9	ko:K01279	ko04142,map04142				ko00000,ko00001,ko01000,ko01002,ko03110,ko04147				Fungi	2118X@147550,2QTN1@2759,38V3Y@33154,3NX98@4751,3QP46@4890,3TJRK@5125,COG4934@1	NA|NA|NA	O	Pro-kumamolisin, activation domain	Pro-kumamolisin, activation domain
UM01072	2.00933	4.48487	1.62253	2.76412	0.00570771	0.0138919	4	6	2	0	0	0	UM01072	73501.XP_006668287.1	0	1001	Hypocreales			3.4.14.9	ko:K01279	ko04142,map04142				ko00000,ko00001,ko01000,ko01002,ko03110,ko04147				Fungi	21429@147550,2QR6D@2759,38GAV@33154,3NY9U@4751,3QMQ1@4890,3THMD@5125,COG4934@1	NA|NA|NA	O	Tripeptidyl-peptidase	Tripeptidyl-peptidase
UM00437	2.15663	4.5906	1.59546	2.87728	0.00401118	0.0101073	2	6	5	0	0	0	UM00437	176275.XP_008599341.1	0	999	Hypocreales													Fungi	211UY@147550,38R0B@33154,3NW40@4751,3QJGM@4890,3TE90@5125,KOG0254@1,KOG0254@2759	NA|NA|NA	P	Belongs to the major facilitator superfamily. Sugar transporter (TC 2.A.1.1) family	Belongs to the major facilitator superfamily. Sugar transporter (TC 2.A.1.1) family

## Sheet: Table S3-GO Table
Table S3 GO enrichment analysis of the differentially expressed genes (DEGs) between IcFBR1 mutant and Isaria cicadae widetype
Ontology	ID	Description	GeneRatio	BgRatio	pvalue	p.adjust	qvalue	geneID	Count	gene_UP_NUM	gene_DOWN_NUM	gene_UP_list	gene_DOWN_list	gene_UP_Log2FC	gene_DOWN_Log2FC
molecular function	GO:0016491	oxidoreductase activity	12/62	214/3611	0.000212592	0.0586298	0.0548847	UM05308/UM06847/UM04652/UM00349/UM07748/UM06509/UM03941/UM04714/UM06542/UM08477/UM03623/UM01773	12	3	9	UM06542, UM03623, UM01773	UM05308, UM06847, UM04652, UM00349, UM07748, UM06509, UM03941, UM04714, UM08477	UM06542 (UGA2, Belongs to the aldehyde dehydrogenase family, Log2FC=1.187823952, FDR=5.34E-11), UM03623 (lad1, L-arabinitol 4-dehydrogenase, Log2FC=1.054159227, FDR=0.002177877), UM01773 (SOU1, sorbitol utilization protein, Log2FC=1.41358983, FDR=0.003242563)	UM05308 (ERG3, Belongs to the sterol desaturase family, Log2FC=-1.65287782, FDR=2.64E-291), UM06847 (ERG1, Squalene, Log2FC=-1.400251013, FDR=4.45E-159), UM04652 (SCS7, Ceramide hydroxylase involved in the alpha-hydroxylation of sphingolipid-associated very long chain fatty acids. Hydroxylates the very long chain fatty acid of ceramides at C2 and C3, Log2FC=-1.367609397, FDR=9.77E-154), UM00349 (…
biological process	GO:1901617	organic hydroxy compound biosynthetic process	6/62	59/3611	0.000444376	0.0586298	0.0548847	UM05308/UM06847/UM07748/UM03995/UM06509/UM04792	6	0	6		UM05308, UM06847, UM07748, UM03995, UM06509, UM04792		UM05308 (ERG3, Belongs to the sterol desaturase family, Log2FC=-1.65287782, FDR=2.64E-291), UM06847 (ERG1, Squalene, Log2FC=-1.400251013, FDR=4.45E-159), UM07748 (TCRP, 4-hydroxyphenylpyruvate dioxygenase, Log2FC=-1.633939637, FDR=1.61E-124), UM03995 (ERG9, Squalene, Log2FC=-1.351785027, FDR=4.89E-104), UM06509 (c-14 sterol reductase, Log2FC=-1.24210925, FDR=1.26E-90), UM04792 (KCS1, Belongs to t…
biological process	GO:0009605	response to external stimulus	10/62	171/3611	0.000550267	0.0586298	0.0548847	UM04610/UM06847/UM05243/UM01375/UM04184/UM00198/UM01895/UM00763/UM08477/UM02278	10	2	8	UM04184, UM02278	UM04610, UM06847, UM05243, UM01375, UM00198, UM01895, UM00763, UM08477	UM04184 (NRPS2, Condensation domain, Log2FC=1.164750606, FDR=3.83E-63), UM02278 (PRA1, Putative peptidase family, Log2FC=1.668515402, FDR=0.042982488)	UM04610 (Peptide synthetase, Log2FC=-1.060980866, FDR=4.28E-162), UM06847 (ERG1, Squalene, Log2FC=-1.400251013, FDR=4.45E-159), UM05243 (UME6, Transcriptional regulatory protein pro1, Log2FC=-1.113934893, FDR=8.93E-64), UM01375 (HXT5, Belongs to the major facilitator superfamily. Sugar transporter (TC 2.A.1.1) family, Log2FC=-1.000022298, FDR=2.22E-63), UM00198 (LKH1, Protein kinase (Lkh1), Log2F…
biological process	GO:0006066	alcohol metabolic process	6/62	62/3611	0.000582475	0.0586298	0.0548847	UM05308/UM06847/UM03995/UM06509/UM04792/UM03623	6	1	5	UM03623	UM05308, UM06847, UM03995, UM06509, UM04792	UM03623 (lad1, L-arabinitol 4-dehydrogenase, Log2FC=1.054159227, FDR=0.002177877)	UM05308 (ERG3, Belongs to the sterol desaturase family, Log2FC=-1.65287782, FDR=2.64E-291), UM06847 (ERG1, Squalene, Log2FC=-1.400251013, FDR=4.45E-159), UM03995 (ERG9, Squalene, Log2FC=-1.351785027, FDR=4.89E-104), UM06509 (c-14 sterol reductase, Log2FC=-1.24210925, FDR=1.26E-90), UM04792 (KCS1, Belongs to the inositol phosphokinase (IPK) family, Log2FC=-1.192339334, FDR=2.17E-54)
biological process	GO:0031669	cellular response to nutrient levels	9/62	142/3611	0.000597032	0.0586298	0.0548847	UM04610/UM06847/UM05243/UM01375/UM04184/UM00198/UM01895/UM00763/UM08477	9	1	8	UM04184	UM04610, UM06847, UM05243, UM01375, UM00198, UM01895, UM00763, UM08477	UM04184 (NRPS2, Condensation domain, Log2FC=1.164750606, FDR=3.83E-63)	UM04610 (Peptide synthetase, Log2FC=-1.060980866, FDR=4.28E-162), UM06847 (ERG1, Squalene, Log2FC=-1.400251013, FDR=4.45E-159), UM05243 (UME6, Transcriptional regulatory protein pro1, Log2FC=-1.113934893, FDR=8.93E-64), UM01375 (HXT5, Belongs to the major facilitator superfamily. Sugar transporter (TC 2.A.1.1) family, Log2FC=-1.000022298, FDR=2.22E-63), UM00198 (LKH1, Protein kinase (Lkh1), Log2F…
biological process	GO:0019748	secondary metabolic process	5/62	42/3611	0.000661494	0.0586298	0.0548847	UM04610/UM07748/UM04184/UM07497/UM06907	5	1	4	UM04184	UM04610, UM07748, UM07497, UM06907	UM04184 (NRPS2, Condensation domain, Log2FC=1.164750606, FDR=3.83E-63)	UM04610 (Peptide synthetase, Log2FC=-1.060980866, FDR=4.28E-162), UM07748 (TCRP, 4-hydroxyphenylpyruvate dioxygenase, Log2FC=-1.633939637, FDR=1.61E-124), UM07497 (SIT1, Major Facilitator Superfamily, Log2FC=-1.057581905, FDR=8.78E-51), UM06907 (Non-ribosomal peptide, Log2FC=-1.158657858, FDR=0.007000548)
biological process	GO:0031668	cellular response to extracellular stimulus	9/62	145/3611	0.000695838	0.0586298	0.0548847	UM04610/UM06847/UM05243/UM01375/UM04184/UM00198/UM01895/UM00763/UM08477	9	1	8	UM04184	UM04610, UM06847, UM05243, UM01375, UM00198, UM01895, UM00763, UM08477	UM04184 (NRPS2, Condensation domain, Log2FC=1.164750606, FDR=3.83E-63)	UM04610 (Peptide synthetase, Log2FC=-1.060980866, FDR=4.28E-162), UM06847 (ERG1, Squalene, Log2FC=-1.400251013, FDR=4.45E-159), UM05243 (UME6, Transcriptional regulatory protein pro1, Log2FC=-1.113934893, FDR=8.93E-64), UM01375 (HXT5, Belongs to the major facilitator superfamily. Sugar transporter (TC 2.A.1.1) family, Log2FC=-1.000022298, FDR=2.22E-63), UM00198 (LKH1, Protein kinase (Lkh1), Log2F…
biological process	GO:0071496	cellular response to external stimulus	9/62	145/3611	0.000695838	0.0586298	0.0548847	UM04610/UM06847/UM05243/UM01375/UM04184/UM00198/UM01895/UM00763/UM08477	9	1	8	UM04184	UM04610, UM06847, UM05243, UM01375, UM00198, UM01895, UM00763, UM08477	UM04184 (NRPS2, Condensation domain, Log2FC=1.164750606, FDR=3.83E-63)	UM04610 (Peptide synthetase, Log2FC=-1.060980866, FDR=4.28E-162), UM06847 (ERG1, Squalene, Log2FC=-1.400251013, FDR=4.45E-159), UM05243 (UME6, Transcriptional regulatory protein pro1, Log2FC=-1.113934893, FDR=8.93E-64), UM01375 (HXT5, Belongs to the major facilitator superfamily. Sugar transporter (TC 2.A.1.1) family, Log2FC=-1.000022298, FDR=2.22E-63), UM00198 (LKH1, Protein kinase (Lkh1), Log2F…
biological process	GO:1901615	organic hydroxy compound metabolic process	7/62	91/3611	0.000814435	0.0586298	0.0548847	UM05308/UM06847/UM07748/UM03995/UM06509/UM04792/UM03623	7	1	6	UM03623	UM05308, UM06847, UM07748, UM03995, UM06509, UM04792	UM03623 (lad1, L-arabinitol 4-dehydrogenase, Log2FC=1.054159227, FDR=0.002177877)	UM05308 (ERG3, Belongs to the sterol desaturase family, Log2FC=-1.65287782, FDR=2.64E-291), UM06847 (ERG1, Squalene, Log2FC=-1.400251013, FDR=4.45E-159), UM07748 (TCRP, 4-hydroxyphenylpyruvate dioxygenase, Log2FC=-1.633939637, FDR=1.61E-124), UM03995 (ERG9, Squalene, Log2FC=-1.351785027, FDR=4.89E-104), UM06509 (c-14 sterol reductase, Log2FC=-1.24210925, FDR=1.26E-90), UM04792 (KCS1, Belongs to t…
molecular function	GO:0015291	secondary active transmembrane transporter activity	5/62	44/3611	0.000822537	0.0586298	0.0548847	UM02094/UM01375/UM07497/UM06570/UM02277	5	1	4	UM06570	UM02094, UM01375, UM07497, UM02277	UM06570 (Belongs to the sodium solute symporter (SSF) (TC 2.A.21) family, Log2FC=1.01573354, FDR=3.85E-05)	UM02094 (Transporter, Log2FC=-1.312899265, FDR=1.61E-107), UM01375 (HXT5, Belongs to the major facilitator superfamily. Sugar transporter (TC 2.A.1.1) family, Log2FC=-1.000022298, FDR=2.22E-63), UM07497 (SIT1, Major Facilitator Superfamily, Log2FC=-1.057581905, FDR=8.78E-51), UM02277 (C4-dicarboxylate transporter malic acid transport protein, Log2FC=-1.428753374, FDR=0.002225535)
biological process	GO:0031667	response to nutrient levels	9/62	151/3611	0.000933851	0.0586298	0.0548847	UM04610/UM06847/UM05243/UM01375/UM04184/UM00198/UM01895/UM00763/UM08477	9	1	8	UM04184	UM04610, UM06847, UM05243, UM01375, UM00198, UM01895, UM00763, UM08477	UM04184 (NRPS2, Condensation domain, Log2FC=1.164750606, FDR=3.83E-63)	UM04610 (Peptide synthetase, Log2FC=-1.060980866, FDR=4.28E-162), UM06847 (ERG1, Squalene, Log2FC=-1.400251013, FDR=4.45E-159), UM05243 (UME6, Transcriptional regulatory protein pro1, Log2FC=-1.113934893, FDR=8.93E-64), UM01375 (HXT5, Belongs to the major facilitator superfamily. Sugar transporter (TC 2.A.1.1) family, Log2FC=-1.000022298, FDR=2.22E-63), UM00198 (LKH1, Protein kinase (Lkh1), Log2F…
cellular component	GO:0005887	integral component of plasma membrane	6/62	68/3611	0.000957246	0.0586298	0.0548847	UM08962/UM04089/UM01375/UM07497/UM00022/UM06570	6	2	4	UM00022, UM06570	UM08962, UM04089, UM01375, UM07497	UM00022 (MSB2, Mucin family signaling protein, Log2FC=1.24482864, FDR=2.81E-16), UM06570 (Belongs to the sodium solute symporter (SSF) (TC 2.A.21) family, Log2FC=1.01573354, FDR=3.85E-05)	UM08962 (Frag1/DRAM/Sfk1 family, Log2FC=-2.441299235, FDR=9.25E-170), UM04089 (CTR3, Ctr copper transporter family protein, Log2FC=-1.165229974, FDR=6.86E-85), UM01375 (HXT5, Belongs to the major facilitator superfamily. Sugar transporter (TC 2.A.1.1) family, Log2FC=-1.000022298, FDR=2.22E-63), UM07497 (SIT1, Major Facilitator Superfamily, Log2FC=-1.057581905, FDR=8.78E-51)
biological process	GO:0046165	alcohol biosynthetic process	5/62	46/3611	0.00101121	0.0586298	0.0548847	UM05308/UM06847/UM03995/UM06509/UM04792	5	0	5		UM05308, UM06847, UM03995, UM06509, UM04792		UM05308 (ERG3, Belongs to the sterol desaturase family, Log2FC=-1.65287782, FDR=2.64E-291), UM06847 (ERG1, Squalene, Log2FC=-1.400251013, FDR=4.45E-159), UM03995 (ERG9, Squalene, Log2FC=-1.351785027, FDR=4.89E-104), UM06509 (c-14 sterol reductase, Log2FC=-1.24210925, FDR=1.26E-90), UM04792 (KCS1, Belongs to the inositol phosphokinase (IPK) family, Log2FC=-1.192339334, FDR=2.17E-54)
biological process	GO:0006696	ergosterol biosynthetic process	4/62	27/3611	0.00102886	0.0586298	0.0548847	UM05308/UM06847/UM03995/UM06509	4	0	4		UM05308, UM06847, UM03995, UM06509		UM05308 (ERG3, Belongs to the sterol desaturase family, Log2FC=-1.65287782, FDR=2.64E-291), UM06847 (ERG1, Squalene, Log2FC=-1.400251013, FDR=4.45E-159), UM03995 (ERG9, Squalene, Log2FC=-1.351785027, FDR=4.89E-104), UM06509 (c-14 sterol reductase, Log2FC=-1.24210925, FDR=1.26E-90)
biological process	GO:0016129	phytosteroid biosynthetic process	4/62	27/3611	0.00102886	0.0586298	0.0548847	UM05308/UM06847/UM03995/UM06509	4	0	4		UM05308, UM06847, UM03995, UM06509		UM05308 (ERG3, Belongs to the sterol desaturase family, Log2FC=-1.65287782, FDR=2.64E-291), UM06847 (ERG1, Squalene, Log2FC=-1.400251013, FDR=4.45E-159), UM03995 (ERG9, Squalene, Log2FC=-1.351785027, FDR=4.89E-104), UM06509 (c-14 sterol reductase, Log2FC=-1.24210925, FDR=1.26E-90)
biological process	GO:0044108	cellular alcohol biosynthetic process	4/62	27/3611	0.00102886	0.0586298	0.0548847	UM05308/UM06847/UM03995/UM06509	4	0	4		UM05308, UM06847, UM03995, UM06509		UM05308 (ERG3, Belongs to the sterol desaturase family, Log2FC=-1.65287782, FDR=2.64E-291), UM06847 (ERG1, Squalene, Log2FC=-1.400251013, FDR=4.45E-159), UM03995 (ERG9, Squalene, Log2FC=-1.351785027, FDR=4.89E-104), UM06509 (c-14 sterol reductase, Log2FC=-1.24210925, FDR=1.26E-90)
biological process	GO:0097384	cellular lipid biosynthetic process	4/62	27/3611	0.00102886	0.0586298	0.0548847	UM05308/UM06847/UM03995/UM06509	4	0	4		UM05308, UM06847, UM03995, UM06509		UM05308 (ERG3, Belongs to the sterol desaturase family, Log2FC=-1.65287782, FDR=2.64E-291), UM06847 (ERG1, Squalene, Log2FC=-1.400251013, FDR=4.45E-159), UM03995 (ERG9, Squalene, Log2FC=-1.351785027, FDR=4.89E-104), UM06509 (c-14 sterol reductase, Log2FC=-1.24210925, FDR=1.26E-90)
biological process	GO:0009991	response to extracellular stimulus	9/62	154/3611	0.00107567	0.0586298	0.0548847	UM04610/UM06847/UM05243/UM01375/UM04184/UM00198/UM01895/UM00763/UM08477	9	1	8	UM04184	UM04610, UM06847, UM05243, UM01375, UM00198, UM01895, UM00763, UM08477	UM04184 (NRPS2, Condensation domain, Log2FC=1.164750606, FDR=3.83E-63)	UM04610 (Peptide synthetase, Log2FC=-1.060980866, FDR=4.28E-162), UM06847 (ERG1, Squalene, Log2FC=-1.400251013, FDR=4.45E-159), UM05243 (UME6, Transcriptional regulatory protein pro1, Log2FC=-1.113934893, FDR=8.93E-64), UM01375 (HXT5, Belongs to the major facilitator superfamily. Sugar transporter (TC 2.A.1.1) family, Log2FC=-1.000022298, FDR=2.22E-63), UM00198 (LKH1, Protein kinase (Lkh1), Log2F…
biological process	GO:0008204	ergosterol metabolic process	4/62	28/3611	0.00118501	0.0586298	0.0548847	UM05308/UM06847/UM03995/UM06509	4	0	4		UM05308, UM06847, UM03995, UM06509		UM05308 (ERG3, Belongs to the sterol desaturase family, Log2FC=-1.65287782, FDR=2.64E-291), UM06847 (ERG1, Squalene, Log2FC=-1.400251013, FDR=4.45E-159), UM03995 (ERG9, Squalene, Log2FC=-1.351785027, FDR=4.89E-104), UM06509 (c-14 sterol reductase, Log2FC=-1.24210925, FDR=1.26E-90)
biological process	GO:0016128	phytosteroid metabolic process	4/62	28/3611	0.00118501	0.0586298	0.0548847	UM05308/UM06847/UM03995/UM06509	4	0	4		UM05308, UM06847, UM03995, UM06509		UM05308 (ERG3, Belongs to the sterol desaturase family, Log2FC=-1.65287782, FDR=2.64E-291), UM06847 (ERG1, Squalene, Log2FC=-1.400251013, FDR=4.45E-159), UM03995 (ERG9, Squalene, Log2FC=-1.351785027, FDR=4.89E-104), UM06509 (c-14 sterol reductase, Log2FC=-1.24210925, FDR=1.26E-90)
biological process	GO:1902653	secondary alcohol biosynthetic process	4/62	28/3611	0.00118501	0.0586298	0.0548847	UM05308/UM06847/UM03995/UM06509	4	0	4		UM05308, UM06847, UM03995, UM06509		UM05308 (ERG3, Belongs to the sterol desaturase family, Log2FC=-1.65287782, FDR=2.64E-291), UM06847 (ERG1, Squalene, Log2FC=-1.400251013, FDR=4.45E-159), UM03995 (ERG9, Squalene, Log2FC=-1.351785027, FDR=4.89E-104), UM06509 (c-14 sterol reductase, Log2FC=-1.24210925, FDR=1.26E-90)
biological process	GO:0016126	sterol biosynthetic process	4/62	29/3611	0.00135707	0.0587499	0.0549971	UM05308/UM06847/UM03995/UM06509	4	0	4		UM05308, UM06847, UM03995, UM06509		UM05308 (ERG3, Belongs to the sterol desaturase family, Log2FC=-1.65287782, FDR=2.64E-291), UM06847 (ERG1, Squalene, Log2FC=-1.400251013, FDR=4.45E-159), UM03995 (ERG9, Squalene, Log2FC=-1.351785027, FDR=4.89E-104), UM06509 (c-14 sterol reductase, Log2FC=-1.24210925, FDR=1.26E-90)
biological process	GO:0044107	cellular alcohol metabolic process	4/62	29/3611	0.00135707	0.0587499	0.0549971	UM05308/UM06847/UM03995/UM06509	4	0	4		UM05308, UM06847, UM03995, UM06509		UM05308 (ERG3, Belongs to the sterol desaturase family, Log2FC=-1.65287782, FDR=2.64E-291), UM06847 (ERG1, Squalene, Log2FC=-1.400251013, FDR=4.45E-159), UM03995 (ERG9, Squalene, Log2FC=-1.351785027, FDR=4.89E-104), UM06509 (c-14 sterol reductase, Log2FC=-1.24210925, FDR=1.26E-90)
biological process	GO:1902652	secondary alcohol metabolic process	4/62	29/3611	0.00135707	0.0587499	0.0549971	UM05308/UM06847/UM03995/UM06509	4	0	4		UM05308, UM06847, UM03995, UM06509		UM05308 (ERG3, Belongs to the sterol desaturase family, Log2FC=-1.65287782, FDR=2.64E-291), UM06847 (ERG1, Squalene, Log2FC=-1.400251013, FDR=4.45E-159), UM03995 (ERG9, Squalene, Log2FC=-1.351785027, FDR=4.89E-104), UM06509 (c-14 sterol reductase, Log2FC=-1.24210925, FDR=1.26E-90)
biological process	GO:0006694	steroid biosynthetic process	4/62	30/3611	0.00154588	0.0616777	0.0577379	UM05308/UM06847/UM03995/UM06509	4	0	4		UM05308, UM06847, UM03995, UM06509		UM05308 (ERG3, Belongs to the sterol desaturase family, Log2FC=-1.65287782, FDR=2.64E-291), UM06847 (ERG1, Squalene, Log2FC=-1.400251013, FDR=4.45E-159), UM03995 (ERG9, Squalene, Log2FC=-1.351785027, FDR=4.89E-104), UM06509 (c-14 sterol reductase, Log2FC=-1.24210925, FDR=1.26E-90)
biological process	GO:1901699	cellular response to nitrogen compound	4/62	30/3611	0.00154588	0.0616777	0.0577379	UM05243/UM09421/UM09518/UM00763	4	0	4		UM05243, UM09421, UM09518, UM00763		UM05243 (UME6, Transcriptional regulatory protein pro1, Log2FC=-1.113934893, FDR=8.93E-64), UM09421 (DCL2, Belongs to the helicase family. Dicer subfamily, Log2FC=-1.775838114, FDR=1.09E-30), UM09518 (DCL2, Belongs to the helicase family. Dicer subfamily, Log2FC=-2.053204234, FDR=2.39E-09), UM00763 (KOG1, Raptor N-terminal CASPase like domain, Log2FC=-1.106707534, FDR=8.11E-06)
biological process	GO:0009267	cellular response to starvation	7/62	102/3611	0.00160279	0.0616777	0.0577379	UM04610/UM06847/UM05243/UM01375/UM04184/UM00763/UM08477	7	1	6	UM04184	UM04610, UM06847, UM05243, UM01375, UM00763, UM08477	UM04184 (NRPS2, Condensation domain, Log2FC=1.164750606, FDR=3.83E-63)	UM04610 (Peptide synthetase, Log2FC=-1.060980866, FDR=4.28E-162), UM06847 (ERG1, Squalene, Log2FC=-1.400251013, FDR=4.45E-159), UM05243 (UME6, Transcriptional regulatory protein pro1, Log2FC=-1.113934893, FDR=8.93E-64), UM01375 (HXT5, Belongs to the major facilitator superfamily. Sugar transporter (TC 2.A.1.1) family, Log2FC=-1.000022298, FDR=2.22E-63), UM00763 (KOG1, Raptor N-terminal CASPase li…
biological process	GO:0044550	secondary metabolite biosynthetic process	4/62	33/3611	0.0022211	0.0797302	0.0746372	UM04610/UM07748/UM04184/UM06907	4	1	3	UM04184	UM04610, UM07748, UM06907	UM04184 (NRPS2, Condensation domain, Log2FC=1.164750606, FDR=3.83E-63)	UM04610 (Peptide synthetase, Log2FC=-1.060980866, FDR=4.28E-162), UM07748 (TCRP, 4-hydroxyphenylpyruvate dioxygenase, Log2FC=-1.633939637, FDR=1.61E-124), UM06907 (Non-ribosomal peptide, Log2FC=-1.158657858, FDR=0.007000548)
biological process	GO:0042594	response to starvation	7/62	108/3611	0.00223261	0.0797302	0.0746372	UM04610/UM06847/UM05243/UM01375/UM04184/UM00763/UM08477	7	1	6	UM04184	UM04610, UM06847, UM05243, UM01375, UM00763, UM08477	UM04184 (NRPS2, Condensation domain, Log2FC=1.164750606, FDR=3.83E-63)	UM04610 (Peptide synthetase, Log2FC=-1.060980866, FDR=4.28E-162), UM06847 (ERG1, Squalene, Log2FC=-1.400251013, FDR=4.45E-159), UM05243 (UME6, Transcriptional regulatory protein pro1, Log2FC=-1.113934893, FDR=8.93E-64), UM01375 (HXT5, Belongs to the major facilitator superfamily. Sugar transporter (TC 2.A.1.1) family, Log2FC=-1.000022298, FDR=2.22E-63), UM00763 (KOG1, Raptor N-terminal CASPase li…
molecular function	GO:0015293	symporter activity	3/62	16/3611	0.00230212	0.0797302	0.0746372	UM01375/UM06570/UM02277	3	1	2	UM06570	UM01375, UM02277	UM06570 (Belongs to the sodium solute symporter (SSF) (TC 2.A.21) family, Log2FC=1.01573354, FDR=3.85E-05)	UM01375 (HXT5, Belongs to the major facilitator superfamily. Sugar transporter (TC 2.A.1.1) family, Log2FC=-1.000022298, FDR=2.22E-63), UM02277 (C4-dicarboxylate transporter malic acid transport protein, Log2FC=-1.428753374, FDR=0.002225535)
biological process	GO:0016125	sterol metabolic process	4/62	34/3611	0.00248519	0.0832938	0.0779733	UM05308/UM06847/UM03995/UM06509	4	0	4		UM05308, UM06847, UM03995, UM06509		UM05308 (ERG3, Belongs to the sterol desaturase family, Log2FC=-1.65287782, FDR=2.64E-291), UM06847 (ERG1, Squalene, Log2FC=-1.400251013, FDR=4.45E-159), UM03995 (ERG9, Squalene, Log2FC=-1.351785027, FDR=4.89E-104), UM06509 (c-14 sterol reductase, Log2FC=-1.24210925, FDR=1.26E-90)
biological process	GO:0061984	catabolite repression	3/62	18/3611	0.00327343	0.104077	0.0974288	UM05243/UM00198/UM01895	3	0	3		UM05243, UM00198, UM01895		UM05243 (UME6, Transcriptional regulatory protein pro1, Log2FC=-1.113934893, FDR=8.93E-64), UM00198 (LKH1, Protein kinase (Lkh1), Log2FC=-1.052293813, FDR=5.53E-53), UM01895 (RDS2, zn cluster transcription factor, Log2FC=-1.003442808, FDR=6.62E-11)
biological process	GO:0055114	oxidation-reduction process	12/62	292/3611	0.00338784	0.104077	0.0974288	UM05308/UM06847/UM04652/UM00349/UM07748/UM06509/UM03941/UM04714/UM06542/UM08477/UM03623/UM01773	12	3	9	UM06542, UM03623, UM01773	UM05308, UM06847, UM04652, UM00349, UM07748, UM06509, UM03941, UM04714, UM08477	UM06542 (UGA2, Belongs to the aldehyde dehydrogenase family, Log2FC=1.187823952, FDR=5.34E-11), UM03623 (lad1, L-arabinitol 4-dehydrogenase, Log2FC=1.054159227, FDR=0.002177877), UM01773 (SOU1, sorbitol utilization protein, Log2FC=1.41358983, FDR=0.003242563)	UM05308 (ERG3, Belongs to the sterol desaturase family, Log2FC=-1.65287782, FDR=2.64E-291), UM06847 (ERG1, Squalene, Log2FC=-1.400251013, FDR=4.45E-159), UM04652 (SCS7, Ceramide hydroxylase involved in the alpha-hydroxylation of sphingolipid-associated very long chain fatty acids. Hydroxylates the very long chain fatty acid of ceramides at C2 and C3, Log2FC=-1.367609397, FDR=9.77E-154), UM00349 (…
biological process	GO:0008202	steroid metabolic process	4/62	37/3611	0.00340579	0.104077	0.0974288	UM05308/UM06847/UM03995/UM06509	4	0	4		UM05308, UM06847, UM03995, UM06509		UM05308 (ERG3, Belongs to the sterol desaturase family, Log2FC=-1.65287782, FDR=2.64E-291), UM06847 (ERG1, Squalene, Log2FC=-1.400251013, FDR=4.45E-159), UM03995 (ERG9, Squalene, Log2FC=-1.351785027, FDR=4.89E-104), UM06509 (c-14 sterol reductase, Log2FC=-1.24210925, FDR=1.26E-90)
molecular function	GO:0005506	iron ion binding	3/62	19/3611	0.00383997	0.113992	0.106711	UM05308/UM04669/UM04714	3	0	3		UM05308, UM04669, UM04714		UM05308 (ERG3, Belongs to the sterol desaturase family, Log2FC=-1.65287782, FDR=2.64E-291), UM04669 (THI4, Involved in biosynthesis of the thiamine precursor thiazole. Catalyzes the conversion of NAD and glycine to adenosine diphosphate 5-(2-hydroxyethyl)-4-methylthiazole-2-carboxylic acid (ADT), an adenylated thiazole intermediate. The reaction includes an iron-dependent sulfide transfer from a …
biological process	GO:0008610	lipid biosynthetic process	8/62	153/3611	0.00417071	0.120371	0.112682	UM05308/UM04610/UM06847/UM04652/UM03995/UM06509/UM04714/UM06907	8	0	8		UM05308, UM04610, UM06847, UM04652, UM03995, UM06509, UM04714, UM06907		UM05308 (ERG3, Belongs to the sterol desaturase family, Log2FC=-1.65287782, FDR=2.64E-291), UM04610 (Peptide synthetase, Log2FC=-1.060980866, FDR=4.28E-162), UM06847 (ERG1, Squalene, Log2FC=-1.400251013, FDR=4.45E-159), UM04652 (SCS7, Ceramide hydroxylase involved in the alpha-hydroxylation of sphingolipid-associated very long chain fatty acids. Hydroxylates the very long chain fatty acid of cera…
cellular component	GO:0031226	intrinsic component of plasma membrane	6/62	91/3611	0.00429041	0.120479	0.112783	UM08962/UM04089/UM01375/UM07497/UM00022/UM06570	6	2	4	UM00022, UM06570	UM08962, UM04089, UM01375, UM07497	UM00022 (MSB2, Mucin family signaling protein, Log2FC=1.24482864, FDR=2.81E-16), UM06570 (Belongs to the sodium solute symporter (SSF) (TC 2.A.21) family, Log2FC=1.01573354, FDR=3.85E-05)	UM08962 (Frag1/DRAM/Sfk1 family, Log2FC=-2.441299235, FDR=9.25E-170), UM04089 (CTR3, Ctr copper transporter family protein, Log2FC=-1.165229974, FDR=6.86E-85), UM01375 (HXT5, Belongs to the major facilitator superfamily. Sugar transporter (TC 2.A.1.1) family, Log2FC=-1.000022298, FDR=2.22E-63), UM07497 (SIT1, Major Facilitator Superfamily, Log2FC=-1.057581905, FDR=8.78E-51)
biological process	GO:0098739	import across plasma membrane	3/62	21/3611	0.00514339	0.140631	0.131648	UM04089/UM01375/UM02277	3	0	3		UM04089, UM01375, UM02277		UM04089 (CTR3, Ctr copper transporter family protein, Log2FC=-1.165229974, FDR=6.86E-85), UM01375 (HXT5, Belongs to the major facilitator superfamily. Sugar transporter (TC 2.A.1.1) family, Log2FC=-1.000022298, FDR=2.22E-63), UM02277 (C4-dicarboxylate transporter malic acid transport protein, Log2FC=-1.428753374, FDR=0.002225535)
molecular function	GO:0008324	cation transmembrane transporter activity	6/62	99/3611	0.0064843	0.170446	0.159559	UM04396/UM04089/UM01375/UM07497/UM06570/UM02277	6	1	5	UM06570	UM04396, UM04089, UM01375, UM07497, UM02277	UM06570 (Belongs to the sodium solute symporter (SSF) (TC 2.A.21) family, Log2FC=1.01573354, FDR=3.85E-05)	UM04396 (major facilitator superfamily, Log2FC=-1.546306114, FDR=9.87E-191), UM04089 (CTR3, Ctr copper transporter family protein, Log2FC=-1.165229974, FDR=6.86E-85), UM01375 (HXT5, Belongs to the major facilitator superfamily. Sugar transporter (TC 2.A.1.1) family, Log2FC=-1.000022298, FDR=2.22E-63), UM07497 (SIT1, Major Facilitator Superfamily, Log2FC=-1.057581905, FDR=8.78E-51), UM02277 (C4-di…
molecular function	GO:0016705	oxidoreductase activity, acting on paired donors, with incorporation or reduction of molecular oxygen	3/62	24/3611	0.00754616	0.191231	0.179015	UM05308/UM06847/UM04714	3	0	3		UM05308, UM06847, UM04714		UM05308 (ERG3, Belongs to the sterol desaturase family, Log2FC=-1.65287782, FDR=2.64E-291), UM06847 (ERG1, Squalene, Log2FC=-1.400251013, FDR=4.45E-159), UM04714 (SUR2, Belongs to the sterol desaturase family, Log2FC=-1.16005828, FDR=2.13E-64)
biological process	GO:0007154	cell communication	13/62	366/3611	0.00790854	0.195642	0.183145	UM08962/UM04610/UM06847/UM05243/UM01375/UM04184/UM00198/UM09151/UM01531/UM00022/UM01895/UM00763/UM08477	13	2	11	UM04184, UM00022	UM08962, UM04610, UM06847, UM05243, UM01375, UM00198, UM09151, UM01531, UM01895, UM00763, UM08477	UM04184 (NRPS2, Condensation domain, Log2FC=1.164750606, FDR=3.83E-63), UM00022 (MSB2, Mucin family signaling protein, Log2FC=1.24482864, FDR=2.81E-16)	UM08962 (Frag1/DRAM/Sfk1 family, Log2FC=-2.441299235, FDR=9.25E-170), UM04610 (Peptide synthetase, Log2FC=-1.060980866, FDR=4.28E-162), UM06847 (ERG1, Squalene, Log2FC=-1.400251013, FDR=4.45E-159), UM05243 (UME6, Transcriptional regulatory protein pro1, Log2FC=-1.113934893, FDR=8.93E-64), UM01375 (HXT5, Belongs to the major facilitator superfamily. Sugar transporter (TC 2.A.1.1) family, Log2FC=-1…

## Sheet: Table S4-KEGG table
Table S4 KEGG enrichment analysis of the differentially expressed genes (DEGs) between IcFBR1 mutant and Isaria cicadae widetype
koID	Description	GeneRatio	BgRatio	pvalue	p.adjust	qvalue	geneID	Count	gene_UP_NUM	gene_DOWN_NUM	gene_UP_list	gene_DOWN_list	gene_UP_Log2FC	gene_DOWN_Log2FC
ko00100	Steroid biosynthesis	9/53	33/2221	3.10371e-08	1.42771e-06	1.30682e-06	UM05308/UM04544/UM06847/UM03995/UM06509/UM06906/UM02470/UM04042/UM00249	9	1	8	UM00249	UM05308, UM04544, UM06847, UM03995, UM06509, UM06906, UM02470, UM04042	UM00249 (Belongs to the cytochrome P450 family, Log2FC=1.623305311, FDR=0.010112425)	UM05308 (ERG3, Belongs to the sterol desaturase family, Log2FC=-1.65287782, FDR=2.64E-291), UM04544 (cytochrome p450, Log2FC=-1.459698044, FDR=1.15E-212), UM06847 (ERG1, Squalene, Log2FC=-1.400251013, FDR=4.45E-159), UM03995 (ERG9, Squalene, Log2FC=-1.351785027, FDR=4.89E-104), UM06509 (c-14 sterol reductase, Log2FC=-1.24210925, FDR=1.26E-90), UM06906 (cytochrome p450, Log2FC=-2.316850083, FDR=2.…
ko00910	Nitrogen metabolism	5/53	21/2221	9.7352e-05	0.0022391	0.00204951	UM03065/UM00349/UM02094/UM07452/UM05871	5	2	3	UM07452, UM05871	UM03065, UM00349, UM02094	UM07452 (Transporter, Log2FC=1.260424745, FDR=1.34E-06), UM05871 (IMP dehydrogenase / GMP reductase domain, Log2FC=2.193491007, FDR=0.023978174)	UM03065 (Nitrite reductase, Log2FC=-1.617052985, FDR=1.24E-300), UM00349 (Nitrate reductase is a key enzyme involved in the first step of nitrate assimilation in plants, fungi and bacteria, Log2FC=-2.549245356, FDR=5.40E-145), UM02094 (Transporter, Log2FC=-1.312899265, FDR=1.61E-107)
ko00350	Tyrosine metabolism	5/53	42/2221	0.00278103	0.0426424	0.0390319	UM07748/UM08145/UM06244/UM06542/UM08091	5	3	2	UM06244, UM06542, UM08091	UM07748, UM08145	UM06244 (long-chain-acyl-CoA dehydrogenase activity, Log2FC=1.329414386, FDR=2.93E-52), UM06542 (UGA2, Belongs to the aldehyde dehydrogenase family, Log2FC=1.187823952, FDR=5.34E-11), UM08091 (tyrosinase, Log2FC=1.298294237, FDR=0.007430044)	UM07748 (TCRP, 4-hydroxyphenylpyruvate dioxygenase, Log2FC=-1.633939637, FDR=1.61E-124), UM08145 (HpcH/HpaI aldolase/citrate lyase family, Log2FC=-1.616112351, FDR=1.03E-74)
ko00051	Fructose and mannose metabolism	4/53	39/2221	0.0128154	0.147377	0.134899	UM04666/UM04667/UM03623/UM01773	4	4	0	UM04666, UM04667, UM03623, UM01773		UM04666 (Dihydroxyacetone kinase, Log2FC=1.15404426, FDR=1.48E-74), UM04667 (Ribose 5-phosphate isomerase, Log2FC=1.350318768, FDR=3.74E-40), UM03623 (lad1, L-arabinitol 4-dehydrogenase, Log2FC=1.054159227, FDR=0.002177877), UM01773 (SOU1, sorbitol utilization protein, Log2FC=1.41358983, FDR=0.003242563)
ko04011	MAPK signaling pathway - yeast	4/53	69/2221	0.0799003	0.367678	0.336548	UM07739/UM00022/UM08477/UM08722	4	2	2	UM00022, UM08722	UM07739, UM08477	UM00022 (MSB2, Mucin family signaling protein, Log2FC=1.24482864, FDR=2.81E-16), UM08722 (WSC4, wall integrity and stress response component, Log2FC=1.30622344, FDR=0.002774346)	UM07739 (Protein tyrosine kinase, Log2FC=-1.110637548, FDR=4.70E-93), UM08477 (CAT1, Occurs in almost all aerobically respiring organisms and serves to protect cells from the toxic effects of hydrogen peroxide, Log2FC=-1.006510825, FDR=0.000500091)
ko00561	Glycerolipid metabolism	3/53	42/2221	0.0766846	0.367678	0.336548	UM04666/UM06557/UM06377	3	2	1	UM04666, UM06377	UM06557	UM04666 (Dihydroxyacetone kinase, Log2FC=1.15404426, FDR=1.48E-74), UM06377 (aglA, alpha-galactosidase, Log2FC=1.368346969, FDR=3.29E-09)	UM06557 (Alcohol dehydrogenase GroES-like domain, Log2FC=-1.335297824, FDR=3.06E-64)
ko04138	Autophagy - yeast	3/53	69/2221	0.225997	0.61152	0.559744	UM05243/UM04792/UM00763	3	0	3		UM05243, UM04792, UM00763		UM05243 (UME6, Transcriptional regulatory protein pro1, Log2FC=-1.113934893, FDR=8.93E-64), UM04792 (KCS1, Belongs to the inositol phosphokinase (IPK) family, Log2FC=-1.192339334, FDR=2.17E-54), UM00763 (KOG1, Raptor N-terminal CASPase like domain, Log2FC=-1.106707534, FDR=8.11E-06)
ko04113	Meiosis - yeast	3/53	74/2221	0.25827	0.625284	0.572343	UM07739/UM05243/UM01375	3	0	3		UM07739, UM05243, UM01375		UM07739 (Protein tyrosine kinase, Log2FC=-1.110637548, FDR=4.70E-93), UM05243 (UME6, Transcriptional regulatory protein pro1, Log2FC=-1.113934893, FDR=8.93E-64), UM01375 (HXT5, Belongs to the major facilitator superfamily. Sugar transporter (TC 2.A.1.1) family, Log2FC=-1.000022298, FDR=2.22E-63)
ko00290	Valine, leucine and isoleucine biosynthesis	2/53	15/2221	0.0481123	0.367678	0.336548	UM04035/UM03876	2	0	2		UM04035, UM03876		UM04035 (ILV1, Threonine dehydratase, Log2FC=-1.314114713, FDR=8.71E-100), UM03876 (LEU1, Catalyzes the isomerization between 2-isopropylmalate and 3-isopropylmalate, via the formation of 2-isopropylmaleate, Log2FC=-1.157426477, FDR=4.75E-84)
ko00450	Selenocompound metabolism	2/53	15/2221	0.0481123	0.367678	0.336548	UM09354/UM02228	2	0	2		UM09354, UM02228		UM09354 (Cystathionine gamma-synthase, Log2FC=-1.121079929, FDR=5.03E-54), UM02228 (Aminotransferase class-V, Log2FC=-1.608732437, FDR=1.07E-31)
ko00040	Pentose and glucuronate interconversions	2/53	20/2221	0.0807492	0.367678	0.336548	UM06557/UM03623	2	1	1	UM03623	UM06557	UM03623 (lad1, L-arabinitol 4-dehydrogenase, Log2FC=1.054159227, FDR=0.002177877)	UM06557 (Alcohol dehydrogenase GroES-like domain, Log2FC=-1.335297824, FDR=3.06E-64)
ko00860	Porphyrin and chlorophyll metabolism	2/53	21/2221	0.0879231	0.367678	0.336548	UM02546/UM06769	2	0	2		UM02546, UM06769		UM02546 (Belongs to the class-III pyridoxal-phosphate-dependent aminotransferase family, Log2FC=-1.043302332, FDR=1.25E-21), UM06769 (MET1, Siroheme synthase, Log2FC=-1.332731726, FDR=7.90E-15)
ko04136	Autophagy - other	2/53	21/2221	0.0879231	0.367678	0.336548	UM05135/UM00763	2	0	2		UM05135, UM00763		UM05135 (DUF1649 domain protein, Log2FC=-1.39708749, FDR=7.00E-103), UM00763 (KOG1, Raptor N-terminal CASPase like domain, Log2FC=-1.106707534, FDR=8.11E-06)
ko00600	Sphingolipid metabolism	2/53	27/2221	0.134412	0.47561	0.435341	UM04714/UM06377	2	1	1	UM06377	UM04714	UM06377 (aglA, alpha-galactosidase, Log2FC=1.368346969, FDR=3.29E-09)	UM04714 (SUR2, Belongs to the sterol desaturase family, Log2FC=-1.16005828, FDR=2.13E-64)
ko00760	Nicotinate and nicotinamide metabolism	2/53	27/2221	0.134412	0.47561	0.435341	UM06013/UM06542	2	1	1	UM06542	UM06013	UM06542 (UGA2, Belongs to the aldehyde dehydrogenase family, Log2FC=1.187823952, FDR=5.34E-11)	UM06013 (ATP-NAD kinase, Log2FC=-1.232103819, FDR=5.06E-288)
ko03030	DNA replication	2/53	33/2221	0.185119	0.557283	0.510098	UM09159/UM08804	2	1	1	UM08804	UM09159	UM08804 (RNase H, Log2FC=1.006560427, FDR=0.000122365)	UM09159 (POL3, DNA polymerase delta catalytic subunit, Log2FC=-1.090838621, FDR=1.88E-50)
ko04139	Mitophagy - yeast	2/53	33/2221	0.185119	0.557283	0.510098	UM05243/UM08722	2	1	1	UM08722	UM05243	UM08722 (WSC4, wall integrity and stress response component, Log2FC=1.30622344, FDR=0.002774346)	UM05243 (UME6, Transcriptional regulatory protein pro1, Log2FC=-1.113934893, FDR=8.93E-64)
ko00310	Lysine degradation	2/53	34/2221	0.193837	0.557283	0.510098	UM00617/UM06542	2	1	1	UM06542	UM00617	UM06542 (UGA2, Belongs to the aldehyde dehydrogenase family, Log2FC=1.187823952, FDR=5.34E-11)	UM00617 (Histone-lysine N-methyltransferase, Log2FC=-1.180008171, FDR=2.01E-74)
ko00270	Cysteine and methionine metabolism	2/53	53/2221	0.362817	0.65531	0.599826	UM09354/UM09355	2	0	2		UM09354, UM09355		UM09354 (Cystathionine gamma-synthase, Log2FC=-1.121079929, FDR=5.03E-54), UM09355 (Aspartokinase, Log2FC=-1.077651293, FDR=1.53E-12)
ko00260	Glycine, serine and threonine metabolism	2/53	57/2221	0.397405	0.65531	0.599826	UM04035/UM09355	2	0	2		UM04035, UM09355		UM04035 (ILV1, Threonine dehydratase, Log2FC=-1.314114713, FDR=8.71E-100), UM09355 (Aspartokinase, Log2FC=-1.077651293, FDR=1.53E-12)

## Sheet: Table S5-Protein Sequence
Table S5 Protein sequence and it NR functional annotation
>UM02227 ltaE, catalyzes the cleavage of L-allo-threonine and L- threonine to glycine and acetaldehyde [Cordyceps cicadae]
MDTISFLDDYSEGAHPELLKRLLETNLTQQKAYGYDGYSELAKDCLRKQIGNSDIPVYFVAGGTLANLISVGSCLRPHEAVIAATTGHIVVRETGAIEAIGHKIINVKPSNGKLTPEGIQDALDNNAHFPHMAKPRLVYISNATELGTLYTLSELKAISEICRKRNLLLLLDGARLGVALAADGNDVTLADVASLTDIFWIGGTKVGMLLGEAIVIPNVTVAEDFAFQMKQRGALLSKGRVLGVQFLEAFRSNLFFDLAKHTNTMAQRLSSGIQEAGYDLGAQTETNQVFAILPNSLITVLEIDFHFYRWERLDGDRTMIRLVTSWATTEEQVSAFIRKLQVRGC
>UM02226 d-isomer specific 2-hydroxyacid dehydrogenase [Cordyceps cicadae]
MTLAGTEYTIYKADENGVPVAHQAKLPALKPTDVLIRITHSGVCHTDSVFCSIKSPAALGHEGVGIVEEIGSAVRHIKVGDRAGGGFHRGACGDCKFCLSGRDIYCTDRTIFGESDYENGTFSKYYIAQEGYVHKIPASLSSADAAPLQCAGATVYAALKETVTPEKRVGILGIGGLGHIAIQYAAKMGASTVVYSTTADKEKEAREWGASEFYLVSEMFEKQEEPIDVLVIAGTKYPDWQKTFTDKFLSRDGVVVPLSAPINGPLILPAHPMLFSGYHVYHSLVASRNTHREMLDFTARNNIKPLIQIVKHNGLDSIKEVFEKLDSNKVRYRAVLEY
>UM05465 belongs to the TPP enzyme family [Cordyceps cicadae]
MPDIRVENLKAPIDVAEYLFRRLHQVGVRSVHGVPGDYNLVALDYLPKAGLKWVGSVNELNAAYAADGYARINTIGAVVTTFGVGELSAINGLAGAYSEHIPVVHIVGCPSTRSQKKGMLLHHTLGNGDYNVFASMSASVSCHVAKLNDQHEIAVLIDHALRECFVQSRPVYIMLPSDMATAKIEGQRLETPIDLSEPSNDPEQETYIVNIILKNLNSAKAPIVLVDACAVRHRVLDEVHQLLAKTKLPVFVTPMGKSAINEDHPNYGGVYAGEGSQPYSVKQAVESSDLILSIGTLQSDFNTAGFSFRTSKLNVIDLHSDHCVIHYSTYPGARMKGVLRSLVDKLDVSQLAVTQVPAVKNEVQKNDDGTPTISQAWFWPRMGEFFCKGDIVVTETGTA…
>UM03782 belongs to the sterol desaturase family [Cordyceps cicadae]
MDVVNATIHAANQTQDYFTVLQEVTKHSIHLNYFERLWAAWYLWMQNDTLATGILSFVMHELVYFGRCIPYMLLDKISYFRKYKLQAQKIPTLKEQWDCAAIVLISHFTAELPQIWFFHPIATYFGIDYGTPFPALTTMAWQIAILFVMEDTWHYWFHRALHYGPLYKAIHKMHHTYSAPFGLAAEYASPIETMLLGLGTVGSPIVLLGITGHLHLVTMYTWIVLRLFQAIDAHSGYDFPWSLRHFLPVWAGADHHDVHHEKFIGNYASSFRWWDYFLDTEAGAEAHKRRRERKLAKIRAKKQN
>UM09262 domain of unknown function (DUF4419) [Cordyceps cicadae]
MLPTALLGAALASLAAADMTVSVATDVPPLPLQTQSAVVSATDLWAQSLPEERPPQTPYNASLLLSKYSPEFDVADRRVFAPSTVYPSSDSLVRGALEAWAQHQHLVLRPDEVWFEVLAQLNFYMAAHAEEVRHLFVDFAGQQEIVVKAVTWRDVISRFAGEIQQRVKTDWLEAWIMPGFSTSNEDDGMTATVLMMGLVKQYFSFTGGIICGLPRVTLLGGRDDWARLVEKLDRLSEFGEEPREYAENLRPIFDRFVRTFDEPESEEIRTFWRQIVRAEHHMTCGKGAMEFNITGWILGLLHWNEDGGLRVPKPSSDGRYYGQGSSSGGGGVTLDGVEYHGHPMDKLPVGYARVPLKMLDFPQPGTDSNAYLVAGNIGVNRTAAVEEGGYTRAQPMSSW…
>UM07744 [Cordyceps cicadae]
MTPVARIIARRPYSMMQAVRAAGRAMESHPFERLPRAQKPAPANWAGDAKRFGVQIALFIPGIGVLLGWPLMVAKVVDGHV
>UM01480 belongs to the globin family [Cordyceps cicadae]
MDLTPSQVAIVKSTAEILKDKGEDITRIFYTNMLAAHPELRNLFSLRNQATGAQQAALGAAVLAYASYIDDLPRLSAAVERIAHKHASLFVRPEQYAIVGEHLVGAFAEILGPALTPEVAEAWTAAYAQLADVFIGRERALYDEHPGWDDWRDFTIVRKEAVSDGVVSFYLAPADARPLPRFLPGQYVSLQIPIPELAGLLQSRQYSLSAYPDAAGVAGAAGADADAGIQAYRVTIKMEPATAGADPTDLRALAAGSIAGIVGNRLHAHYKVGDTVQLSAPHGEFVFDAARLRDPTSPVVLLSAGVGATPLLSMLDAIRAANDDRAACAGTANGNGSGNGPAAPRPVVWVHAARHANAVCYGQHIRQAAEDADADVTAKVFLGKVAETDVQGVDYDYQG…
>UM06742 protein of unknown function (DUF3237) [Cordyceps cicadae]
MATAVMATDTDVSSVPTNSQATDAPTPMTSSGNDGTSRQGEDAAAAFAFGGCWDASSAACLPSSVTAALASASSQQHCHKKRKIEDAELDHRLAGLCPTSRNIEELAKRSLDHFPCPDLLFPVPALEFDFRIAVTLNPELSRSESRVHKEIITVTSGSWSGTFGNGRVLAGGYDLGQARGFRPIRIVEGAFVLQTDEAAPAVFEMRTRGSLSGPCNVLDVLLSPRKAKDIDPRQYSFRMFCTVKAADKRYAELVNCGLWVASGVWKGDQLIIDAFRVT
>UM03233 ADH1, alcohol dehydrogenase [Cordyceps cicadae]
MAEIPTEQMAQVVEAIGGPPIYKKIPVPKPGPDEVLVNILYSGVCHTDLHAMLGDWPIAPTLPLIGGHEGAGIVVSCGSLVTTLAPGDAVGVQWLHASCLACEPCLASDEPLCARGPALSGYTVPGSFQQYCVAKASHAARIPDACRDRLDAVAPVLCAGVTVYKALKESGARPGQSVVVAGAGGGLGALACQYARAMGLRVVGIDAGADKEAMVRGMGADFVDFAVAGGALVEEVRKVTPGGLGAHAALVLAAKEEPFRQATQYVRTRGVVVCVGLPPDNAQFAAPVFDTVTRMIQIRGSYVGNRLDTAEALEFFSRGLIEVPFKTVGLSELQSVYDLMRAGKVAGRYVLDTSR
>UM07526 belongs to the small heat shock protein (HSP20) family [Cordyceps cicadae]
MSLFPRALYDSESSSFTPLFRLLDDFDNYSRQGGASSLASDGRSGTGFWQPKFDIRENGNLYELHGEFPGMKKEDIYIEFPQPQTLVIRGKSERTYSDPAPSSSASRVEDVSDKPTITEADEGQKGDAMEHVSAKAIEKSEQPKYWLRERTVGEFSRTFTFPSPVDQDAISAGFKDGVLSVSVPKAKKPQPRRIAIS
>UM04818 wLM domain [Cordyceps cicadae]
MAEQQRPHGPDASEADSDSDYITITISHRQTTCDMQFPSDATVVELFEELEATLDIPVANQKIFVPKGPLLKAPLKNPDMSLAELQGKTLKLMGSASSEVKAVQSMCERIKQRATARLAHRSKAGSGSRPHKRPAADDTKYTFLQVKPLQGLPRPERSLALLTRLKEDPGIRATMKKRKYTVALLTEMEPLSNTQATHEGTSRLLGLNRNRGEVIELRLRTDAHDGYRDYKTIRKTLCHELAHNVHGDHDRAFWDLCHAIEREVDAADWKTGGHTLGETSRYVVSGQQDAYGAEEEEEEADGGGWTGGEFVLGASVAVGGITAGLSRREVLAQAALERQRRETQEEAKAVEAAEKGWRPCQRQQPSEDAPE
>UM00074 belongs to the small heat shock protein (HSP20) family [Cordyceps cicadae]
MSLFPRAVYDSDSSSFTPLFRLLDDFDNYSRQGGASSLAFNGRSGTAIWQPKFDIRENGNLYELHGEFPGMRKEDIYIEFPQPQTLVIRGKSERTYSDTAPSSSANRVEDISDKPKITEADEGQKGDSMEHVSAKAIEKSEQPKYWLRERTVGEFSRTFTFPSPVDQDAISAGFKDGVLSVSVPKAKKPQPRRIAIN
>UM03781 NCA2, aTP synthase regulation protein NCA2 [Cordyceps cicadae]
MTLVSDQVRRLDAYLDRLPVLADLTPDDTASESADQTVVAAQALSSPRIDQLLHLVQSLSSTSSSQPLVPIDLVRSLLIQSDILTYHADGTTSLPPIEAKSHYENEAEWLLVTKATVQVYGTILNTLLDRIIPLSDDIWYWSEVLNSYTYSSLYTVQTSPLRLWAWTQEVYSASKTRFDSFDVLDASSDLVQAGSGVTQQWRKFYSIVRESILERSLTNVQRKVLSPLAYCRSEARKKQAELKKLREITASGLGVLMDEGLQFDSNDGKVQLQGAHLKGVVERSVALIDMVLKEVSTLDMSIHDFEDKVFAGVEEDAELSVHIEDTATPGRSSVLARRLLNIIDKVLPHHVSTMDQLAMANGRPHAAVRYWIPVVAGVISSSTILRILVNRKAEIVEWI…
>UM08646 [Cordyceps cicadae]
MKFSVAAISLAAVAIASPTGLEARTAPAAGSCNINGNNNGQVTCCNSGIPILGQLLCNVLAVGNTCNSGQSVYCCDSTATGGLINVNLSCLKLL
>UM06961 [Cordyceps cicadae]
MPAKRLPSLHPSIPYYAELCVMNRDISLANHKNASWCMTTARRKRSALTRDYNKAKQYLANINDNNLLTFYVPHPLGPPKAGVQGWGHEQAEDADESLLSHRDNREPSCCAELLRQTQPHEGAILNDSAPIDGDDNMVDDSDCDSLSGDADSDSSSDSDGGNNSDNDDYNDDGSSSNSDGEDGGYTIKRKADQSPSVTSSDDGHSNGLSNDNMAMRTPRPHKRQKVAHKAADMSPNCGQNPTPRSRGRPLRSPRRA
>UM09513 serine threonine-protein kinase Sgk2 [Cordyceps cicadae]
MTLTEEQLKVIADYPLDDSLSRFSDKLCHLDGSKDTWRSDIATVLSILVGSSAAFNLHLSDGNSNVAGRLISIPQKVRGGSLEYDHFRPLANAVATDSPDTDIWTAVINLIDAVNPSTPPPTSIIPTGRGTPVKTSSSRLEDSETREIVERELFYEIRDCTHRGVPGFFEKHFDKANWTKSQEKSLKLMLTDHDGTQWKDFPADPLETPVWNWLRGLEKKALAGAQYILYTNKSATEFKERKGQMDIFFQRPKRTEGRFEYKHVLVAGEHKRSYATTDFKTCMLQITRHVRSIFADQPMRRFVHAFTIKATTMELWVYDRSGAYSSGEFNIHHEPEKVARALVAYATMDNNAMGLDMSIEWKNSHRYITVKDGDGDDKRVELNGLLVRQRAVVCRATTC…
>UM07301 HEM13, coproporphyrinogen III oxidase [Cordyceps cicadae]
MATQRQGQRMLALLRNGARRSPRGHCASATRMFSSNQNPAAKRPGAATWLTAAAIGFAVPLAYQFYSTNASGSAKLDAASLFEMDMRTKQEGPVGDNSPMRLRMEKFVKEQQQEIIKAIEQIDGKKFFQDKWDRDHGNGGGITAVLQDGNVFEKAGVAVSIIYGTLPKAAIERMRADHKNLATNVDSLDFFVAGLSLVFHPKNPMAPTVHLNYRYFETANPDGTSQAWWFGGGSDLTPSYLFDEDAIHFHKSLKDACDSHSKEYYPRFKKWCDEYFYNKHRKESRGVGGIFFDDLDESERDQENTFAFVQDCLKSFLPSYLPILERRKDMPFNEKEKEWQQIRRGRYVEFNLVHDRGTAFGLHTPGPRVESILMSLPRTASWGYMHIPEPNSREQRLVD…
>UM09465 [Cordyceps cicadae]
MVKIAKAAGGDDDEDAINAQFMGYHERRQDSANDIENDEEYDDDEDAIYTQFMGYHERRQDRAKDIENDKEYGPNDQLLNELKEHAVQTLQEYGNKDLTELRKEALVIVTRAKEIMRQIKGGKAHGSRTPGAQLAVSEKDYQERLQRGRKHIIEQLHKKLGNNGEKQDEDYDPFSQTCPQTAPKNADTDIDESEPEAESETSDQEISYVNQVPVSGNNEIGETSVDNRCEEVHKSPVPFGDVEPVDLRVTPDMSMVMYRLFPIKAASAMISNCLKLLEERDYVAYYAHLYTTLRGHPNIKDEIMPQSTAAILNKIHEHFHRLPNAPNQTQVEDAIRNEQPQFAWWIYDRVGPLLVAQKDSFQLWKNILQDRDQLLHLQAIYSQKEKHLQLAKRLASVDE…
>UM00045 serine threonine-protein kinase Sgk2 [Cordyceps cicadae]
MMLTEGQIQIIARHPLGDSLARITEKLSHLEGSNESWRADVASLLSILVDSTAAYNLISSGGGSNVANKLFNIRQKVRLGGALNLDDFASIIDTVVSNSPDTDIWTAVINLIDAVPSTPPQTSIIPTGHGTPVKTSSSRLKDSETRAIVEGELFYEIMDCTHRGVPGFFEKHFDTAEWAEAPAKMLKLILEHHDGTKWKDFPADPLETPVWKWLRGLEAEALAGAKYAMYANKSATEFKERKGQMDIFFQKPQRTKGRFEYKHVLVAGEHKRSFATADFKACMLQLTRHVRSIFADQPMRRLVHAFTIKATTMELWVYDRSGAYSSGEFNIHREPAKLARALVAYATMDDDAMGLDMSIEWKNGHRYITVEDGNGDDKRVELNGLLVRQRAVVCRATTC…
>UM01739 enoyl-(Acyl carrier protein) reductase [Cordyceps cicadae]
MASPTIVLITGASRGIGRGIFELYAAKPNHTLIAANRNPDDGPSQELLKLPTAAGTTVKLVKVDATDDDDALKAVETLKADGIDHVDIVVANAGKATGWPKLQDAKIADIQDHINTNVYGFVRLYQAVLTLLKASKDAKLITIGSSAAFLTIDYGKPKSNITSNAIPFPNAVYGPTKILQHWYTKTISIAEPWLTAFPIDPGFVQTEMGNRGARAFDLEQASITVDESVQGVVKVIDASTKETHSGKLFLWTGEEVPW
>UM03065 nitrite reductase [Cordyceps cicadae]
MTERDPPRKRLVVVGLGMVGISFIEKILKYDTKEREYDITVLGEEPYLAYNRVGLTSFFNHREIPNLYLNPQEWYETTAKKGLACHISTKVVDIDTDSKTVHCETGHSVPYDILVLATGSNAVLPRRTSGHDANGVFVYRTIDDLVRLIAFAKDKGETDGVVVGGGLLGLEAAKAMMDLEVYRKVRLVERNKWVLSRQLDADAGDMVVQQVRQLGLDVMLSKRVQRIQVDASNNVQGVVFEDGEEISCSTVCFAIGISPRDELARNAGIDCAESGGIAVDDNLCTNAPGVYAIGECASWRSTTYGLIAPGVEMADVLAFNLTQAAQHAPRVFKRPDVSTKLKLLGVDVASFGDFFADRDGPKYLPPKYTRDIRAAKGGGAALTAADKQAKMLTYKDPFQ…
>UM05308 ERG3, belongs to the sterol desaturase family [Cordyceps cicadae]
MDTALEILDPLVFDKAYAYLFPGPSVACDAVRAASWSKSSLLDAVAAHNATVKIATSVVDSCVVSHLPRDDIRRQCASILFVAGVGAAAMYFIFAAFSYYLIFDRRLEYHPRFLKNQVRQEIMSSLWAIPVIDLLSLPFFLAEVRGHSLLYSRIDEYGWTWLFVSTVIYMIFNDFFIYWIHRLEHHPSIYKYVHKPHHKWIVPTPWAAIAFHPVDGFLQSTPYHIFVFICPMHKYLYAVLFILVQLWTVFIHDGDMITGTWTEKFINSPAHHTLHHMYFTCNYGQYFTWADNYFDSHREPRPDLDPIHEALRVMRGKGLIDEKGNSIPQKKKSD
>UM06013 aTP-NAD kinase [Cordyceps cicadae]
MSSSSSSASPHHQHQQQQYQHQNQLPSLTNTSKATAAAALCYEPRIRTPLSAVPIMGSGSAPGAKQDTVANTSNTTTTCKDTTTTTTTTTTTTTTIAATSSAALISDEAISPRTAAFPLSSSITTTNNTNTNTITARREKLPGARFTPKPLMLRQSPPPPPSSQALSAAPEKISALGRPKAEDTAAAAAAAALSLNSVLSSPSSMAASMHGTLPNPPLSAASLQLSDALQTLAATRSTTAAPNNHRRRSSTTSATTALAALRSPCFYHQRFDDAVNIDRVLEEIRGDEPSSMSHSRLVQTATSVREVSKQLRRRPIRRAVRSVMIVTKARDNQLVHLTRELAGWLLRTPRYGSSRGVCVYVDAKLRSSRRFDAAGLVDGDPALADMLRYWTPDLCWSRP…
>UM04476 stf2-like protein [Cordyceps cicadae]
MAGAGAAVISEGRSRERTFDQEASRRNTVRRRPTCTNRVKGQKGPNKRQQACMHGKLSLWPSSSYIAFTRHISPPLTNASPPSIMTRSHKANDRDHKGIADGTALPIEHLPRYFAKSGHVDVDPKKIKKDGAGKGNWGTLHEDIADEDFTFTNARRRSNSSTVSHHAKDFRTKFEVIDPEPVFEESLHGPLAEEDEHADNLSKTDSSETSHSS
>UM02789 [Cordyceps cicadae]
MAAAAVLAFPESPRGSASASSLTLTTPTTVWDDTSLYKQLHNISRAWIIDRHSNHNTLHTSASKQRRLILPDISPSWRRRLRHLCEEEEKDADATVAACANHPTYATRQQPPTPDVGSLLPSSDFPPRKRTPSDDLFADPSRPTTAIDFEYLDNVIQAAKKKKKGGANNNNTGSSFNWGDEPKKGEDNANGDNGGTNGGDAGGDSGAGAGGDAGAGAGGEGDGDDKKDDKDNKDDKDDKGDGEPVDNWAEVSTSKSKKKKKKGGDAEVDDAPKIPDADFGGGAFHEIKLGDDGGKLDVDFGASDTKNTFGSWGTKWNTGGNSWDWSGTNGAAAEEKKEEIDTNPWGAAKNSKKKGGTSFSFGAFDEAEEDKPAEMSPLKEEDGFGFTSVAKKEKKKKAA…
>UM08087 uDP-glucoronosyl and UDP-glucosyl transferase [Cordyceps cicadae]
MANRDMSPLPSMTSAGYSIYPGKVARLAGHLNLSLSQASSSLPNLFTMAPSRTESLTSGVADKSTLKIIALASPADGHTNPMLRIVDELVLRGYDVTFLAGDDYKDAVAAVGAHHVTVPPYNDISGILAELTAIADKGERLSRAMIRLFIEPTADRMAALYPALERVKRDHPSHRIVLLSESFFLGDHPLLLGAPLPRGYATRPRVVNINACSYGLTSVDTAPFGMSIVPDGAPESRAAYRQMHADLLSGPMSAAVALQEKTLAALGAKDLERVVRGRPPFDVITTLADVTLQMCPPSVEYPLSDVHPKVRFVGALPPPRVAKQGFTPPGFWDAVTRGDRPVVVVSQGTVAVRHDQLLVPAMRALADRGDVVVVAILGSRGARLSDEVVVPPNCHVVDY…
>UM05852 4-coumarate coenzyme A ligase [Cordyceps cicadae]
MRPRIPRLPKAKRSEVWIMGAAGVGVLAPLYMIMPGADERLAKQTTKWAPRWEKNITYFAPPVERGMQRIEPPVSRAVQRIEERLPLERMAKGVDSSIKAGIERFSPKPKE
>UM04430 methyltransferase domain [Cordyceps cicadae]
MATFTPIPLDRAETIARQSPTPDDTALRIEKVQVEHRLQLINTWRIPPGSKILEIGCGQGTCTTVLATAVGPDGHVDAVDPGPPDYGSPYTLSQAQAVISSGDLGSRITWHNAEPTDVLATSGEKIWDFAVFSHCIWYFDNRDVLDTILRAMEGRVGSVLVAEYALKATERDAEPHLLSAIARASLEAHNPSSTANIRCLLSPAGIKAIAAASGWKIGDEANIVPAAGLLDGVWETGEVRSQSFVDEVEKRITSPRVKEMLLSSREAVIASYAALDGRKARTMDVWATSFTPAE
>UM06894 zinc-binding dehydrogenase [Cordyceps cicadae]
MKVVHQPDPNSVNLVLEDGPLPALTHPEDCLIRIYTASPCLGELHWEKNFPSLFNPNRERVPCTEAAGVVIQAPPPSPSPQPDDDDDDSATAPNQRVFQAGDHVFFRLRPAMTGNLRQFSVARTSQLARKPARLGWVEAGATPLSALTAWQGVFDHGLLDHRGLFGEEAARRSNARVRVLVTGAGGVVGSWAVQLAALAGAGAIVACTGGAGSAAEVTRLGATEIVDYRQVDLADWVAQDPERRSVDAVLDCVGGATLSSCWHAVREGGVLLSVASDPTLGKPSALTKALATSKWFLVEPDGRQLDLIAKLMDEGKCVTKVDSAVDFEDFQVALDKIENKMAKGKVVIKVAQFKDVE
>UM07367 gAL4-like Zn(II)2Cys6 (or C6 zinc) binuclear cluster DNA-binding domain [Cordyceps cicadae]
MPWGRVANAPVSVSDQDDADMRTVEGEQSLAPKDVPNAELLARLEKLEALIAAQNREGMLNRPEPTAYSEAPPPNQPSVVAPPMSPQLQKLTDDALWLERSFTGQSMLEPLCDPISFRTCPVRRIVKQGNFVLQNDPSTPSFGSGEVTRCIWLPRRDEARIITHKYITDVNHFHHVVHVPTLMATIEQIYDCIDNNTTLDIGLMTLLLSMCAASTYTWSPQDDARLLYGTVAEARAQALWWVKAALDVMDHAQRIGHASLECIHGMIILFYVFCNIEGLSARARSLNARSISMARELSLHRIDAPSNREIPNVGSLRVEMYRRTWWFLVATDWMVTQFAFPQEGSFTVHPFHMMAWRIMDDAKDQSPIGAKLLDLSVQVLKRHTPNHPALKMFTSLPVT…
>UM00023 belongs to the TRAFAC class dynamin-like GTPase superfamily. Dynamin Fzo YdjA family [Cordyceps cicadae]
MVDLPGLFRAGNREQSAKDAKIVHKMVRGYVKNPRSIILAVVSAKNDFALQEITEMARELDPNGIRTLGLITKPDALDAGSDSEAAYVRLAQNEDVAFRLGWHILKNRDYQMRESSSVERDEAEESFFRSGVWATMNPTQLGVKALKPRLSIVLKDQILRQLPSLIDDMETEISSTKIQLKRLGAPRSNAAEQRRYLLQVSREFTYLMQAAIDGVYNDPFFGSAQTVEGYRKRLRARVQNILTGFSETMRLQGRKRIIIDLPCSDEELSSDHVSRSDFIDMAKERIRRSRGRELSGTFNPMVIGELFIEQCEPWQRIASNVKLEILRAVFEVTKAIVDHVAISETTCGIFSLVGGYLEPWKSELEVEFTALLKPYIEGHPITFNHYLTDTVQRAQAERR…
>UM01740 bAAT / Acyl-CoA thioester hydrolase C terminal [Cordyceps cicadae]
MTPGFNCVKEMLLPDIAETFQSQGFNTYIYDPRSIGDSDGTPKNLIDPLQQAEDLADIVTHISSLPSVEPSQIALWGMSFGGTVSACAAAVDRRVKALVMVCPILSFYQADKRERAFTQLMRDRQSQLRGNEPFMLPPFNSKGENPIGMAGSGGPGGVEAYGFMGAVIDRGAPNFRNKIALQTYQKLAMWQPKEILKLVDKTPVMMVTPELDTMSPPEEQKAAFELFPQTKRFLEAKGKGHLTVLSGEGSVEVVDAMTEFIRESIGS
>UM07994 mitogen-activated protein kinase kinase binding [Cordyceps cicadae]
MTTTIKVRQAHVELLGVPALNQKPHTAHRRKMSTPYPPYPPGFGQRNVISRGTTGLLLLDTPTQTVIRWPENDRHWEGIQHERHVYELLEALNGHEGLLAYHGSVATYGLRLEYMTYRDLQSHIRYKGINQPLELQWMVQVARVLEFIHRHGFIHGSVALHHVMLDAKGNAALADFAWCSMRDSGRLDAKVAASHQYPGDRLTVQGDLFAFGSAMYELVTGRGPFATLRDEDIRARFGRGVFPDVAALGALGAIISKCWTAAYQDTKQVVDALEGKDQRSTANTPPTHAHIC
>UM06200 chy, catalyzes the hydration of cyanide to formamide. Degradation of cyanide may be important for plant pathogenic fungi in infection of cyanogenic plants [Cordyceps cicadae]
MSATIRQYKAAAVQAEPGWFNLEASVQKTIKLILEAGEKGCKLIAFPELYCSYPYWQWRVNYQDSLPLLKEYHQNSLKPDSVEMQRIRAAAKTAQIYVSLGYSEVDGHTLSTTQIIIDPTGAVINHRSKIKPTHVEKLVFGEGTGDSLNTVVETEIGRLGHLNCWENMNPFLKALSCAQHEEIHVAAWPVYPPASSLKYPDPYTNISEVQSELVTPAYAYETGTWTLAPTQLVTREGARLNLPKRLQGDEAAVDAELAVIGNGFTRIYRPDGHRAVEDPDKTFEGLVIVDVDLDENLLTKRLADFGGHYMRPDLIRLLVDKKPKTLIVDANEDPNKAATSTLERLGLAKPLPASEE
>UM03116 methoxy mycolic acid synthase 1 [Cordyceps cicadae]
MALISSLATRFRGWSLTIQSLLQRTARTLVLGRLATFSSGLLCIQDPYGSEIAVVGNSKAHHFQAPAILVVHDDVFWMRAFFFGDIGFSQSYMLREISTPNLTAVFEFFVQNASKKVLASWRVVGLFSAITRAVSRRANDISAAKLNAVAHYSLGNDMFSAFLSPDMTYSAALWLPNTDPRSQGETLEEAQMRKLRYAISSARIKPTDHVLEVGSGWGSFAILAAKTTGCRVTTVTPSLAQKRLVERRVAESKLSDRVQVFLGDYREVESLNVTFDKIVSIEMIEHVGHEFLDTYFACMDRYLKNDGVGYFQCITIPEARYGAYVKGEDFIQKYIFPGGHLPTVSGLVHSINAGSKGKIVVEEILSFGGHYIKTLQCWRDNFLANFDEVIAPALRKERP…
>UM04442 mismatched base pair and cruciform dna recognition protein [Cordyceps cicadae]
MSDQNKDQQTPSTLQSYVSSATGAVQSALGGLTGNTTQQAEGQATQEQAKTEHEQSQAGIKAGGVTVSSDGGVAKDSADRSAGSWNQTIGSAKEALGGLIGHEGLKNAGRQQNLDGQQQEAKGQLSDLAGGVSDRAKGVVGGTVAAAMGDDSGKAHYDQLRADGKAAQRGVEADLEKRAEAEQAEQAKKDQQ
>UM04535 converts proline to delta-1-pyrroline-5-carboxylate [Cordyceps cicadae]
MSALAPVTTALRRQALKPLYRYSGVRWHDSVRHLTGTTTAAPSTSPSPSIPAPTRTALSRLPWLTLLRSAVLTTMMCSPALLKPSITALGLVTHPKTPLFNPETNPLLNRLVRHAVYDQFCAGTNEAEVAKSVRDFKALGYQGVILTFAKEIVLSEEERAHAAANPGLYTQAHHDLVTSWRDSSLASLRMLQPGDVLAMKITGAGPIAMDALQARAPMPAVLDEALTALCAQAKKQGSRLWFDAEQQSVQHGIDDWALELMRRWNGDGQALVYNTIQAYLKGARDVADRHIAAAAAGGWKLGVKLVRGAYIEHEERSLIHDTKADTDASYNDIADRLISQRLPASLRDGEEATTAAVTTTFPKASLMLATHNAESAALATATHKARVSNGLPTCKLECA…
>UM04544 cytochrome p450 [Cordyceps cicadae]
MGVLQVAANHPLMHAFQAQSIAVQSAILFFGVIALSVILNVAGQVLFRNKNEPPVVFHWFPFIGSTITYGMDPPTFFHVNRQKYGDVFTFILLGKKTTVAVGPAGNEFILNGKLKDVNAEEIYTVLTTPVFGRDVVYDCPNAKLMEQKKFMKIALTTEAFRSYVPIISNEVTSYYKRDSGFKGATGIVDVPQKMAEITIFTASHALQGSAIRRKFDVSLAALYHDLDMGFTPINFMLHWAPLPWNRRRDHAQRTVAKIYMDTIRERRARADDDGELDMMKHLMNSSYKNGTPVPDHEVAHMMIALLMAGQHSSSSTSSWIMLRLAQNPKIMEALYDEQVAALGADLPPLQYEDLAKLPLNQAIIKETLRLHAPIHSIMRAVKQPLPVPGTKYVIPTSHV…
>UM04657 [Cordyceps cicadae]
MSTQQESLQAINNKTLGTSADAFPVATLPNGDQVPTGTVGALLVNIRAYDVAAAAGDAAAQDTLAAAIRAAVPVLQKVGMFELFRPEEWKSDRSKGRSLVGELAMEKH
>UM03117 cytochrome P-450 [Cordyceps cicadae]
MAVVALVFVVSALVYYALRAAVNFYSPKAKGQPGLANDGLPVYPHIDPFWGLDLSLAMWRDYTRGRLAEGMRLRHARCGATFKARELFGAECIYTIDPENIRDVTTVQFARFQKSAWVDEASKHIGHGVLMNEGAAWRRSRALLKPVFAKTILDELALVEPHVKNMIAAARAQQGKTLDFLDLATRFSLDVVTEFLFDSSVESLSGAGDRADGSDFLAMVKAFEPACGLFIAVGGLAWLQLGFSYRKLLAVVGGMKAFFKRRLDLLRERQRYAHPDDAGSRKSSTSLFRMLEQEGLSVDDMQAELQNIFFASFDTTTSLLANLVHVIAGRPDVQQKLRDEVAPLRGTPPTKQDIAAMSYLRCVLYEGLRLYTPVASHSRQAAVDTTLPRGGGPDGRSPV…
>UM00046 [Cordyceps cicadae]
MERYETLMGRRPMSISSKNGFGTSCLLLCTSTSGTTRSAAGERGYNHVKHAASEGPPNTPKNGNEAAGAQNVAEHAIRLDVLLSELPNLEIAGQCPPPMDEDSEKGDILSDNEHSTNPASPTTPPNEYGGTDEDHDFVAGDGMEMMFWPAQEVSSQ
>UM01202 [Cordyceps cicadae]
MTEPLSKVDSAVQGLSTSPPKDKGHRRASSAAAAGVYNVLDLEKEGVELEIAIETQKTGWKINKSSSTVEDPSILKLHLTKPPVKKIDLHFPLGMEVSARNLKGVTIKDALDAIHKSYKKRADDELDKPYLAGFEWDKEESWTRLVVHLQKEPTATGFGGGGKKKKGKKEEE
>UM01995 MOT1, tBP associated factor Mot1 [Cordyceps cicadae]
MASRLDRLVTILETGSTRLIRDTAVNQLADWQKQHPDELFNLLSRVVPYLRHKDWETRSTAAKAIGKIVENAPIYDPNEDDGDQVAQSLKKEEPSFTENGHVKKEQDDDNSAGISKIDLGIDQHFTLDAIDVESILKYGRELLRGGGIEYSLAAMDPADRLAHQRKTLPGRLGLLGRKVDDEEIAPPEPVGVPPTPIEGSGNGGLPRTDSAGHQGEDSQLSSRQLNVLKRKRKREAMKASQGKSSFGDLTLRRSTTTGSEAMAEDTIMTDPDPKKNGKVNDYFNLDRPAETDEDTKVVSEFKGPIIPIKSEIEADDDMHGAEWPYDRLCDFLKVDIFDPSWETRHGAAMALREVIRVHGGGAGRGPAKSRFENDANNRKWLDDLACRLCFVLMLDRFTD…
>UM04396 major facilitator superfamily [Cordyceps cicadae]
MAMDEIDRELAEAERDASPTNYRRRASDEIERVLSASSVSTASSAIAGRAAVRRQMSRVSTINDLERHPTALSRIQTARSQHATTVGVDPGSRTASRASRKPLPAFGAGKPYPPPLPDQEEYVVEFDGPNDPLHAQNWPLRKKLLTSAMLGYTTMTSAFTSSIFSAGTQVVAKQYGVGSEVGLLGTTFYVLGFAFGPTIWAPMSELRGRRLPIVIAMFGFTVFSIACATGENIQTILICRFFSGLFGACPLAVVAAVFSDMFDNKSRGIAITIFSMAVFTGPMFAPFIGGFIVESHLGWRWTEYLATIMGGVAFILDLLFLEETYAPVVLISKASDLRRRTKNWGIHAKQEEIEIDFRELLSKNLSRPLRLLFTEPIILLLSIYMSFIYGILYLFFSAY…
>UM04669 THI4, involved in biosynthesis of the thiamine precursor thiazole. Catalyzes the conversion of NAD and glycine to adenosine diphosphate 5-(2-hydroxyethyl)-4-methylthiazole-2-carboxylic acid (ADT) [Cordyceps cicadae]
MSPPAAISPPQYAAVPVTKAGADGHAVPVPSGFPDTSSLTIDDMLGQWDKFTFAPIRESQVSRAMTRRYFQDLDSYAESDIVIIGAGSCGLSAAYVLGKKRPDLRIAIIEASVSPGGGAWLGGQLFSAMVMRKPADAFLREVGVPYEDEGAYVVVRHAALFTSTVMSKVLRMPNIKLFNATCVEDLITRAPRDGDDPANVRIAGVVTNWTLVSMHHDDQSCMDPNTINAPLIISTTGHDGPMGAFCVKRLVSMQRIEKLGGMRGLDMNTAEDAIVKGTREIVPGLIVGGMELSEVDGANRMGPTFGAMALSGLKAAEEALKVFDIRKKENEI
>UM04462 [Cordyceps cicadae]
MPSNSITITITKVSKPDPTPSPTSSTAIVPAHDDDDDVIASIRAVPAATTRSPSYTRALLFNLASFILPALYSTLSKLWVARIDASLVATTDAYTYMGVVVEVINEGLPRAAWVVIGDAASRSLARRLALAHTLVLTQALLGLVLSVAFAAGAATFAASFVPGQARHVSVMYVQITAFTALSSTVEAAVSAATRALDRPDVPFVISSAKFAVNIVLDLLIVSPFHVGSHAPSVLHQAAILLACNLVSASVGVVYFLSRNYFTLHRPHSHSRESVRPNLGLLLVLARPGLFTFVESAIRNVLYLWLVANIVSMGSTYATAWGVFNTIRWGLIMVPVQALEQTSLTFTGHLWGAFRSNIGTSTLRPVAGLGTILSIMRPAATSFILALAFEVPVCLFLSFF…
>UM01775 cell surface protein [Cordyceps cicadae]
MKYSIVFTTLAAGASAHGVIRNIVGANGVSMPGLAVADGTPRNCASNACGSQADTGIIRDADIAGGRSPLGWTQGNGDVHADAVVASFMGTGGSKVATNNGASGSVGVEDSIPANILSQQRTQRREEHMNQMRGMFSGIFNLPVIGVLGLGGTPKDYAKETIVGDMAGQGAQKGMPTSNDNGEVSLVYRQVRLLISSLPPFPQYGCFPFLPNDLLLIVPPTDQPGRCRSLTAAIDATSGGKDGSAFKSATLPLNMPGVGISGLSVATNTDYPITVKMPAGMTCEGEVAGVKNVCIVRVRNQAFAGPFGGAAAFVQSEGSRKRAVAYRLKKRFEINREAEE
>UM09338 [Cordyceps cicadae]
MSSDGKTPENLADLQTKMSNSSESRGMAGLAQHRHSAEATERRKMIHDQHTKPGFFGQAFHNIFGRHAK
>UM03762 sugar (and other) transporter [Cordyceps cicadae]
MALTKQATPRNPDEFPTLQLFLLAIVRLAEPIALTSIYPYAWALVKQFNFGDEQDASFYSGLLISAFSLAEAVMGMYWGGLSDRVGRKPVLILGCVGTMFSMVMVGFASNIWIALAGRAIGGFLNGNIGVIQTMVGELVTKPEHEPKAFAVMPFVWSIGTIIGPCIGGTFADPTESWPDLFPRDGIFGRFPYLLPNLLCAFLLFISIILGFFLLEETHPDMQPRVLLPADTYVSEETPLMETSDAMKRPAVDLRAETYGTMRETSEQRQEGIGREEKSLFSVPVWNKRVVGFIIALSIFTYHSMTYDHLMPIFFEDERASTLVSSLKVGASSPFYSPGGLGLSLRQVGLIMAVNGGIALFVQAVIFPLAAERFGVYRLFIMVTVLHPIIYAIVPFLLYV…
>UM08962 frag1/DRAM/Sfk1 family [Cordyceps cicadae]
MAYRGLISFWERSWLVKALRFKLVVAVFELFFGALFGILSIAGKNDAAAVMEWVVAFIFTFFILSFALDLYPAIVTRRGSTTGWQWNLGV
>UM09358 life-span regulatory factor [Cordyceps cicadae]
MSLDLWTHQFCLACDKQVHDADAYCSESCRLADFEKSPSSPSSQASSPGFAPSSGPWSTASSAPSSSGRYASHGASKFYLPPAYDFSNAQPYGTTPTAKPLLGYYSALRSDRLPAQSSLPLRQLTPSSSHSSLCSMQSNASDASRLSDGVKKELQAYAVSFEQVRLQRRRSQ
>UM04610 peptide synthetase [Cordyceps cicadae]
MDCAVVTSGMSVLNPSPARASGPTLLHHLVRDACEDIALEHLCQGEIIKFTYKSLHQASDALAAQIALSCGPSQDQFIVPVLLQQSPDLYITLLAILKAGGAFCPLNLDAPAERVQFILRDVGAKVVVTSPELAGRIPQGAGVTILVASDNYEAFGHQKSAIARLPVPESYAYVMYTSGSTGTPKGVSISHSAATQALLAHDSHIPRFSRFFQFAAPTFDVSVFEIFFPLFRGETLVSASRQETLNDLPAVLRHMDVDACELTPTVAASLLRKRENAPQLKLLMTIGEMLNPLVVKEFGGTTDRRSILWAMYGPTEATIHCTLQGDFQSQSSTGTIGTPLETVSCFVIKPANDEYDPSNFDLLPAGQVGELAVGGHQLATGYLNDERKTNNAFISSPYG…
>UM06847 ERG1, squalene [Cordyceps cicadae]
MATSTVEARRLQRERHHEADVVVVGAGVFGCAAAHALAEQGRSVLLLERWMTEPDRIVGELLQPGGIQALKRLGLSHCVEGIDSITCRGYNVIYRGHDVLIPYPTMDENGGVPYQWSGAGKEGKREIGKGFHHGRFISRLRAACLAHPNITVCETEVVKLIRGEHSDHVLGVETRTKNPETGDKTPDCFFGQLTVVADGYEGKFRGEVTTEKPVARSRFYALELQDADLPAPGFGHVIIGEAYPILLYQIGTHETRVLFDVPHNIPEASVAAGGVRNYLTRHAIPALPASVRPAAIAALEGSRLRTMPNSWLPPTPQVPRGVVVLGDAFNMRHPLTGAGMTVALHDALLLAELLHPERTPSLGDDAAVQAALRALYWRRKSYTAILNVLAQALYALFAA…
>UM04652 SCS7, ceramide hydroxylase involved in the alpha-hydroxylation of sphingolipid-associated very long chain fatty acids. Hydroxylates the very long chain fatty acid of ceramides at C2 and C3 [Cordyceps cicadae]
MPSRTLPTFSRAEVESHSSADSCYVTIGDKVYDVTDFADDHPGGSSLVFEYAGKDIANILKDPTSHEHSEAAYEVLDDSLVGFVTEKNIPNGDTNGSANTVENGVYVHPRTGMSCEEDLSKDTDIGMDYKKHKFLDLNRPLLLQVWYGGFSKDFYLDQVHRPRHYRGGDSAPLFGNFLEPLSKTPWWVVPTLWLPFVAFGLYKSADGLPVMNVAAYWMFGVFLWTLIEYGMHRFLFHLDGYLPDNRVFITLHFLLHGIHHYLPMDKYRLVMPPALFVVLATPFWSLSHAVFSYSWYAATAVFCGGVFGYIGYDLTHYFLHHENLPWWYKQLKKYHLQHHFLDYELGFGVTSKFWDTIFGTELTTSIKTK
>UM00349 nitrate reductase is a key enzyme involved in the first step of nitrate assimilation in plants [Cordyceps cicadae]
MMAVKSFVGVTHITNTLPPSPPRTVGNSHAGSDDEIEDTDYTPPTPPAESLGQIPKPYTLPPQSSPTHVLPEDLNTPDNRVNRDPRLIRLTGVHPFNVEPPLTDLYDEGFLNSENLHYVRNHGGVPHCPDEESLDWTFTVDGLVENPFTITVRDLIQRYEQYTYPVTLVCAGNRRKEQNVVRKSKGFSWGAAGLSTALWTGVPIETLLGMAKPKKTARYVCFEGADKLPNGYYGTSVKLNWCMDKNRGIMVAHKMNGQTLHPDHGKPVRILIPGQIGGRSVKWLKKITISSEPSDNWYHIYDNRVLPTTISPDASANLPDVWKDEKYAIYDLNVNSAICYPRHDEKISLETAPATYKVRGYAYGGGGKRITRVEVTLNKGRSWQLADIKYPEDDYRDVP…
>UM07060 gAL4-like Zn(II)2Cys6 (or C6 zinc) binuclear cluster DNA-binding domain [Cordyceps cicadae]
MPKRRQTHRVQPNGDSRRRRVYAACGECRRRRRKCDGSQPCAQCDAYGYACAYDTANDTSAPSAQSPASESRPSEPTNRVPAAEAAVIVSRERGRIIHAHSAVALPHLVGQAVALDPPPRLHSYAWNLGLRAERRGAVPGPSLPELLSLAECRSLCAVYFAAVHPLFPLFREAAFLTRMADGWATMDAVRPNLAAVVALVAALGSFFSSSSSSSSSSLLEDEASRRVEREVALRGTALLDLGMSSPAAPVDADAVAGWVLRALYMRLTTRPAMSCVASHTAMHLAEIVGMHRDPAVVDGGAFGKEREEAEAEAEEREARRRYFCVARFLNRLLATEYGVSDVSARHANCAPPASVPGTHIEALHVMSCVLADADDAAASGLDSDGFTGLFLRLRDDVPH…
>UM09586 metalloprotease-like protein [Cordyceps cicadae]
MSGREIEDLQRQLREARALQREAKAREEEAKAREEEAKAREQEAKAREQEARAREENERREKEAERRKNRKTTLAEYLYNCHFDLYQSLRLAGPSESSTGFATSVDGKYYPRWLRPWQAFTDNQRHEHFNDIICVCGGRRFFQQASTTRDNGINFERKKAGYENAIDHFEKTAVEDPTWMILAPVWADKELCQKYQITDLTFMNGIRNFNDLTEDIGAEIKTGRAKQQPDGGGIRTGIDGNESPAFMYDYKAAHKFAVEDLEAALEKETLFMDVYEWVQTDQYKTDSTLRKKEREAARIAMALIQVFNYMLWYGVGYGYVAAGKSLVLLYYDRVEPLVLRWHLCVPDKMVTRPTAELHVEQVSQTAVAQLASFCLLSLRSQALTGRPLQEAMNQAEGIL…
>UM08278 fungal trichothecene efflux pump (TRI12) [Cordyceps cicadae]
MGRSKRSLTNPVDSRSSTSGTTTTTAAASHNRSASTVAERAPQLPEIDLEPLDFAVLREKRASIATNPETNYGLDMFDVRLSYNAARRSLIRDKDELPGDLAAAAAAAAALAENEPVPRLPADLRTLHSSKMNEVLGMDPGEETEVERDGSYTPESMLRKAEAEEEAEADKGEEAVVPEYIHGWRLVSVMVAITLACFLYLLDVSILVTAIPKITSDFHSLTDIGWYGATYNLASAALQPLSGKFYTYFHAKWTFLAFFLVFELGNLLCGVATSSTMIIIGRTVAGAGASGLTNGSFAIVTACAPMEKRPQLMGILIGVCQMGLVAGPLIGGALTEFTSWRWCFYINLPVGAVTVVAFLVTAIPDKRRYVQGTTGKLTLRAMDVPGFALFAPAAVMILL…
>UM01182 nitroreductase family [Cordyceps cicadae]
MSAPKVSTNDWLAAAKYRRSVYGLKGTSKVSDSRVKEIIEEVLAFAPSSYNTQPVRVTLVTGEKHKQFWDIVINTAEPILKAAGAAVWDKMSGILQSHKAAYGSVVFWEDTKITEDAKKTHASFAHMFESFGEHATGMNQILVWTALELEGLGANLQHMNGIPPVEEALKKFLDVPASYKLRAHLNYGDEPAAHNDTVPAKLPATETFKYVN
>UM07748 TCRP, 4-hydroxyphenylpyruvate dioxygenase [Cordyceps cicadae]
MAPSAIATLERPADAVAPVANFTGYDHVTWWVGNAKQAASYYTTLFGFHIEAYRGLETGSRYFASYVVSNGAVRFVFTSPLRSAAHLPADEPIGADERRLLADVYAHMERHGDAVKDVAFEVDDVAAVFDSAVKGGADAVQPPRTVSDEHGSVTTAVIRTYGDTTHTLIRRSPGYAGTFMPGFRAGKPSTAAVDLPPVPLARIDHCVGNQDWDEMNAACRFYESALSFHRFWSVDDNQISTEFSALSSIVMASPNNLVKMPINEPAPGKKKSQIEEYVVFNAGAGVQHIALLTHDIIASVTALRARGVEFINVPPTYYDTMRHRLKTERRNWELREDLDTIQRLNILIDYDEAGYLLQLFTKPLMDRPTVFIEIIQRNDFEGFGAGNFKSLFEAIEREQ…
>UM00136 MET30, sulfur controller-2 [Cordyceps cicadae]
MTQATNADAALLASSGPDNNVATQDHHQQLASATSPHTQHKSHPSRDNCDRRRPAEEDHSRLKKMPSALVGKTVSPFLKEHIPGLYAPVGKDFQDESSNTPPVSVPKDANTRYCYRHRPDSKCRRTADETKMGMIQRDLNSLSAADQEAITHVWSLFSAAPAKHRELMLQGIITQCCFPQLSTVSREVQEQLKIDFLTALPTELSYTILCHLDTVSLCKAAQVSRRWQNLADDDVVWHRMCEQHIDRKCTKCGWGLPLMEKKKLKAWSRHQHTAHGRESESTTTSDRVNGSNKRPLEEDASSSKRQRLDGAGPSTCLETERKFRPWKDVYRDRFKVGFNWKTGRCTIRTFKGHSNGVTCLQFDQNILATGSYDTTIKIWNIETGEELRTLRGHTGPVRT…
>UM00878 [Cordyceps cicadae]
MPRPLIENVALHTTQHAPLPRDTTTLQELAHLTRLSKYQARKRKITRVRLERTLVSTAVGARLTRCGDIAHRNLVDSFRKDEKDSFASLYNAIHDVRKSCDELRRYALLEPDLESQSSPILGSSESVDTISALPNGEAPSRPASTFFDDISVPSRDSFLDFISEIRNNPDYLPMRMSALSSSELNVFLNPHRGLEPVESVLSSSGNRSHSRSHPSHHRHAAGDVERFMSFQRHDPLSILIHTCFANSAGPDSSEDRKRVDVWASVLAKLIVEPKPSSEHFLICVLNCWTMMREWSGKSNMEWYLMKILSDGAFLLERAEDQHGTRFNLSDWTQTDEIAARDFYDNAVTQLLEIVDDPDNTGIPDGLLELGNAVLNKLDSKYLDNTSKWLVWRCLFFVFF…
>UM00664 [Cordyceps cicadae]
MTPLSAADLTRRVLLALEACVVILATLHSVHAAVTAGHLQSLQCSIGHGSKQDCADSDDATSLVTSGLALAILSNVVLLARVALLPLRHFPRFVGLLYDVLMATLWLLGLAQLLLLTRATARNVSTGAVVDTDGRVVVTCWRIRGIAVASAAAALSIGRLLFELGCMLVSSEYRPIRGRDGWELEKGGRRATADAWQAYSPVLAFFPDHDVDDDNDENDDDGYY
>UM09446 [Cordyceps cicadae]
MSCFQGHRNEARLIKAWYTRSPRKRDNLVTYVRPPRKRLFLLRLKDRVEKAAVGRSAKNTDKDDEMMGDSQNAFDSGSADSMDTASYSTNANAYSSFPAPQDRLSSQGPPPGQKQPPENCGQSCMTSFGQNLANGHMPAGFPTQQPQTTGYGQTFAAGYAPGAASLTVASHGDFQSLERKLEQGLDNNLHQVSECLSQATEHYRNLEASLSCFLHDIVVKTRTAVKLGLDSNERTLRDCLDAKKFVFEPGCEKRVHFMEKQLASLKDGHHALLRTVEQVSGRVAAAQEAMQRMEQKTDTMSGAVMEALKELQASMATKDDLIKYADGIFEKQRTIHDKRDEDTTRFRADVSQSLATLKESVVTLHSVAQNNAYSSEATLQTLQKLEGCKKGKEVIPEAL…
>UM09584 putative DNA-binding domain [Cordyceps cicadae]
MTLLRAVDTAEATTEIGDTPLFTADVRKHVHNHLSNKQFTQHGLLAGLSPDFQSSNYTGNTRAAFPDPRLFYNVTTPASVFICGSQGSGKSHTLSCLLETCLIPSAANVLPRPLTGIVFHYDTFNSEIGGSPAEAAYLSSSPDVQVRVLCAPTNRVKIKELYKSLPNVIVESFQIHQTQLNTKRMLDLMAMGSVAGDHWPLYMHTVTRILRDMRLEQQDSGEDGFDYGSFKLRLRDEGLIGSQLGPLQQRLDALESFMVPQHTNKTELAYHAGKRPKGGKSRLTTKNVDGTWTPKPGQLTIVDLSCPCITDATACSLFNICLSLFLEQDSDVGRVVALDEAHKFMKESIECATLTDSLLSAIRLQRHLAARIFISTQEPTISPKLLDLCSVTVVHRFTS…
>UM09517 uracil phosphoribosyltransferase [Cordyceps cicadae]
MAPTTQTHTSTGTVATENGSGPVFDRKPMVIGLYGLPGSGKSTLMNQMKLHVDHENFLFYEGSELISTIMTGGLAAFAKLSEEEKRQVREQAITSVAKDCLTHNCTALVVGHYMFWPEDEMEGNVVATASDFRVYTHIIYLDVTVPAMLERRLSDTHRQRPPVSAAHLQQWQQAEVDQLRRLCRQHCILFSTVPQHSDPLSFTLKLVRHFERTNGSCNLALVATKVKTALLADERTETVLVVDADKTLAGEDAGSMFWQAVNGSSQELLDTCPLKMLFSSPFGYSEAAFRQATLLYEEAANDADFETLCERLASSITVHPEFITLFQLVCSRGHVRVVVLTCGIRRVWQMVLAKAGFGDSIKVVGGGRVLDEVVVTPQIKAQVVSSLRKQYGLHVWAFG…
>UM04402 protein of unknown function (DUF3984) [Cordyceps cicadae]
MDLAYNQHSDRARRKNRSSTNINHLTLAPLTVKLPLNDPDSIADLARGPVTSSYLEGKSAPTTPRFLGHAAATPRSRSQHRYDGEPIIKSRSSSNLLSTRRPGGSGASTPRRRRPAGPLDDPTTNTLTSRHRNDSDWLLRTGALMSAEARESKGQAWLVSRQSSTSLAGMRGSAAADDASDDAFIEHERRRGSTDDASSPAASRFASRAHSMDHHHHHGHGHFRSSSAVLTPMDRGAAAADSYFPATDAISGPDFVNLDQKLEELGARDSTDNDDDDDELDDEAAIRRLMREGKALKGSWIASFIGWSLFEEDGEDDEDEEEDQDEEDNDGARGTQTPRHVQGITTLPSVKLTPPQEGESSWSDAAWLLSLASKVIF
>UM02094 transporter [Cordyceps cicadae]
MPRFRFSALWAAPEVCPVSKKARSIPVLNPVNVYGRVFFFSWMGFMLAFWAWYTFPPLLTVTIKKDLHLTDAQVANSNIVSLVATLLLRFVTGPLCDQFGARRVFLGLLLLGCLPVGLAPLVRSAPGLYAARFALGMLGATFVPCQVWCTGFFDRRVVGAANALAGGWGNAGGGLTYFVMPAVFDALVARHGMRPGQAWRVTFVVPLACLLACALGMMLLCPDSPVGAWDQREARIRENLHGLHASLDGSGGGSSGSSTVVGSGAAGQATPADAYLSDEEKASKMPTSMSGGGGGGGGGLLSHQQALDIAQGEVVVKPRLRDSLAVVLSPQTTFHVATYACSFGGELAVNSVLSAYYKHNFPGLSQTGASNRAAVFGFLNVVTRPLGGVIADLLYQSRG…
>UM02309 rNA 3'-terminal phosphate cyclase [Cordyceps cicadae]
MKVKPIELDGRTGEGGGQLVRVAVGLAALTSQPVRITHVRGNREGPRGGGECWQVSFNSTKADYPPKGLKAQHVTSIQWLADVTDADVEGLRVGSKTLTFIPRKGPADLIGRSFEIKADTEAASALLILQAILPFVLFAGGGGGDDGTGEPLGITIHGGTNVQWSPSYEYFDQVFMPVLESRFAVRIDRTLHGRSWSQGRSSPGSIALTVHPVPKGGRLRCAPPPPPPRPPEHAAAASHEVETVDISVLAPGHAHEALQAELFRHLGELYPEAELRVRRVEDSGSDQKWNVLLVAESRDGLSRWGRDVLRGMPKKMKPSASASAAFARQVAGAVCRALHGETELGGGGGQVDEHLQDQLVVLQALCDGYSSFPRGGGESLPGGPGSGSGSGSEASLEGA…
>UM07172 transcription factor [Cordyceps cicadae]
MSRQPRNGAPAPPASSTRMNEYFVPRDGIDREVISADICRYLGNDALVRPGYYENPQTSQTVQGYYITAYRNLTTAMIEDLKADSARWDSERRAQTSRNAPGGSQSSRDGPNYVAAPSSNSYVVQYRHSETHQSRQHHGPTEHPHPPFQQQQQQPPQDHFNPREYPGSGAPGYTGATGNFPQQQTYAPATAAPSYGNYQQGPPTGNPDPRYSSPVNQSGLMNSGFPPPQEVPYVNTGANMAPRYPANDGFSGPRGGPGPGPQQSMYSNSGPPQQGYSQPQGGPGYQYSNQMPHPGSGQQYSSSVQPQDPFYGRGQLRSNGE
>UM09423 heterokaryon incompatibility protein (HET) [Cordyceps cicadae]
MDNDNDDDKNQSLYELTASNASSQEAHSYAACVLTRFMSNMRNCVLDRILKYMRHVKVQFLWIDAHCIRQDTCRVAPCTIHSHCSQKRHALQAMDLVYQLSKHPVALLARPLHKVSELGLLERILSRRLVDGDRTFQLSRATTIHEAREALWLLHEITRDMWWGRAWTFQENYRGGQQMRLLIRHHQTLEHRKNQRIFGKIRGELCVFSVTFCTEATRLCLALRNTTELPPDNICQINAVLRAAGRYTSLLPESSAMTPTIIADIEARGLSKPWDRLAIVANCCQYSVRLDGDALSWQRRSLSLSLLAMCLLNGEILDNSDGSRESLDELTASKLLERRLFKAFSAPEDISRRLTFYKGCRLTDVELTVDGYRCLASEIDRYLATDAEANADDSYDSFT…
>UM01309 heavy-metal-associated domain [Cordyceps cicadae]
MTPQSHTTLTSYLLGNLHCPSCVAAIRSLLADTYGDKIKWVSPNLVTSVVTVEHLSAIPGIVQNMAKTLEDVGFEVCAVDSSRDSTDDSVTVVDRGDGNFVAPQRGSSFEFFSWLWRPRSSPSQDAARAAHLRNCESCRSGQDHRDDVHSSSIQSPTSLSHQDSTKATALDGVVTADAAAAPSGPWRAILSVGGMTCAVCTNTITNEMEKLPWVSRVVVNLVANSAVVDFTEPDREQDIIEGIQDLGYEVTLDTLQDLGGDNEKQTDAREVEIKIEGIFCPRCPDRIYATMKSFGTKHVDVLRKPTINRPLLKVRYTPASPTFTIRHILKAIEATDPSLHASIYHPPTLEERSRAIRAKHQRALFWRMMLALVIAVPTLILGIVYMSLVPDSDPTKHYL…
>UM03995 ERG9, squalene [Cordyceps cicadae]
MGALYYLMHPNQLRSILQWKLWHEPVHKRDPTKESDNLKECFRFLNMTSRSFAMVIQELNPELLVPVALFYLVLRGLDTIEDDMTIPLDKKTPLLRNFHETMEIDGWQFHESKEKDAELLEHFDVVIAELKQLKPQYYEIIKDLTLKMGNGMADYAADTDKIENGLQKIEDYELYCHYVAGLVGEGLTRLFVSSELANPKLAERPSLTESMGQFLQKTNIIRDIHEDWVDGRRWYPKEIWSKHVDKWEDLFEVSKREQALNCISEMVLDALKHVEECLFYMAGMRDQSCFNFVAIPQTMAIATMELVFRNPAILERNVKITKGDACQIMLESTQNLFTVCEVFRRYVRRIHKKNDPRDPNFLAISARCAKIEQFIETLYPTQDPAKLNATNKKKQLDEP…
>UM05135 dUF1649 domain protein [Cordyceps cicadae]
MDMTTITTTTTAASAPPVDPPEFILDVFADPRSVRDVVRAILHTIFFNRFFPSVCPSTRDVLDLTLPYVDDDELATMIEQRAAALERQLDAERSSSASSSSSAAAAAAAATMSSSPRRQYTAGAGASAAVSSSASGARGQLSVRFFERRRRKTWLARGDEEVCWECWTVKVTVAEPRTESERAKVRRAMEQTLLTTAMKIVTFANTHKDHIPPITTHAGNPFPCKISIEQKESTGWAARMRIY
>UM00403 [Cordyceps cicadae]
MDFIKKAASDALNKGNSSSNNNNQGGDNQQQTQNQGGDNQQQGSSSGNTNDAGKEDYLDKGIGFASKKAGYNIDRNTEEKIGDGMRNAYEKYSG
>UM06675 [Cordyceps cicadae]
MSTAGDDEKRWYPIGQTVDTPSRAAPRAVKDSGDDDDEATFAFADEDMGKLNRYLHGGRVLPLDKDSFCRKIGILDQSKITDHIWTQIDGLIVEKADADDSAFDALCTFDKMNTLSSQIYGYADNAGADDSSYYLFMFDQCKKYNDDAATDQQREAARKAILDATEDLLSDIAPMQLHAKKVSDALSDFEQACEKREEALVGSETGMTSILNEDLGDIDDLQKKIDSQLTDIAADQKIIDSDRYDQQMTAAYVWIPIIGTIAAPIVFAERQSDIEKYEKKIAALKALISSEQEKIALHQQLQGHVTAMSKQCQDLKALIGPAKETAEKLKGGWDLMGDEIQKVHDTAEKFETKIPGVSFAEIQLESIVREWKRLYKGAREYIKTAPVLPRTDVMSIDDY…
>UM04035 ILV1, threonine dehydratase [Cordyceps cicadae]
MGLWSDTAAIPPGHGKLKLEPLAKELEANHNQLPDRNHDKYTGPPTKSQPLRPSQLIRRPSDWLSQLLTSTPGWPLSTPPHHNRRASSSHSLDVSLDIALDMPSLNGVIASHEDETNGNAQQHNGTTDSVQARRPKTPTTSMALTDYSVCPSPPSETAQARIKQIVPDDFLLPDGYPDYLRMILSATSRIYEACKATPLTHAVNLSNRLECNVLFKREDEQPVFSFKLRGAYNKMAHLDPARSWKGVVCCSAGNHAQGVAYSARKLKIPATIVMPEGTPSIKHTNVARLGGHVVLHGPDFDAAKEEAARRAAHDGLINIPPFDDPYVIAGQGTIGNELFAQVNMAKVEAIFCGVGGGGLIAGIGVYVKRMAPHVKIIGVEAHDANAMAQSLRKGERVVL…
>UM07739 protein tyrosine kinase [Cordyceps cicadae]
MSFSNSGGTLALPSPTHAHQIDVSSAVRTLRRSLSRSPSKFLSRTSSHSSDHSLPTSPRTPSRRFVLTPKHQHRFAAAAATNPPHSAPPAVAPVQSTTPLQSPVLTPLRPSVRLSLRSAKSTKTLSPARQLARRASPKSPIKRSLNTTSDSINYARPATSASPRTRYSPGQENSRGSASTLKTLDKKPSRHSLHLDVSGSSQAAFLKALDLTPEYMVSTTGALKRSDATMNLDHPNQGSPVAKRRSMHGVAAFGNPEGFGIFGSNTTSSQSFDIHEDSHPEYELSAMPVAFQGDALSSASPSSSVPKRSSSLRKSTLQQRSLGRRTGERQLAQLSSDPSTPGRNRPRLSTDHFLPPQVPRDSPFSNVSPLPNASIHPMDSKSHQPHPLSKILTTSSSGN…
>UM08436 [Cordyceps cicadae]
MATAVQTAPIINSGQPRVEIQQQPEEPRVQKHDVTATLNFYLPNPDGSPPPPAYVGTPESYRQTPDPRPVLIRDISGSEDQFSLDVQGFQVLDRPATERHFVDDAQIKASYYPETEQLLKDVTGADRVFIFDHTIRRAPADTPLIPGSSARPPVQQVHVDQTYAAALSRVAHHFPDEAEAAALLRGRVQIVNVWRPITRGPVRRDPLAVADARSVPESDLVPRALVYPDRRGATFSVTHSEGQRWYYRSGLGPAQALLIKCFDSKEDGRARRAPHTAFADPDTPEDAPTRESIEVRALVFHTADRD
>UM09583 ibr finger [Cordyceps cicadae]
MSAAVEADSEAIEELNLQEMQAVNDRRQALGFDEGRPMPSSAMLQVNHDDCGAIAGPSGQHSSQQDIVVGKDAMKPVECVVCGEPALPHNAVDLECGDTFCRSCLKSFFMRVARDETLFPPKCHRQAIDISVIEGDFSPEELKIVRGPVQSAAVRRAMHPCGHRCPSLCGEACPAFLCKDCGMASGTCVDLLEMKTYAETDVDPTSSSSHAVTSSRPKHSTTSCERSSR
>UM04280 hamartin protein [Cordyceps cicadae]
MASSSSVKDLCKIITGYIAEPALPLPDDVKAAITAYLDKHETYDDAVADRLQEELVSIFNKHVRGNAAATGPWMAVLRRIQMALQSPEKVLFWFDACQNILDNTPLDKAVVRETIAAMMNTALLAEKLQDSFDEDSISNPIIDRLLSIWIDNFYPAHIEGNKSLEHNEQLLREALGQFGRRKPKEFFASLNKLFVKREHRKPLLRFFCAFIQGQPPHLYQILETQLWASLLLCLQLDTSTTVVSAALTTVIMLLPHMPSDLVPHLPTLFNIYARLLFWEQERSGSIEMASLDAACTANWEACTYEPDSEDLEIGHLGQYFSCLYGLYPINFMDYIRKPQRHLRHAETSESSSIEVQPTEMRYHSEQFCSIHVLHPNFYTLTIESEKTDFTRWMKCEAAE…
>UM06509 c-14 sterol reductase [Cordyceps cicadae]
MAPNHPKKIEYEFGGPLGAAAIVFGLPVLVYAFFFACNDVSGCPAPGLFSPRDLTWDALKTQIPWPEDGLAGFITLEAAGWTLAYYLLSLVLFRALPSQKVLGTKLRESGRPLDYSFNAFSSTLVQLAACAVGTYIYGADFVVWRWIDDNYLQLLTANMILSWSISIYVYVASFSVKAGNSQLRELAKGGHTGNLIYDFYIGRELNPRVTLPIFGEIDLKTWLEMRPGLTGWLILDLAFVAKQYRNYGYISDSMVFVTAIQGYYVLEGQYAEAGIIGMMDIITDGLGFMLTFGDIIWVPFIYSTQCRYLAVYPTHLGWLGLSILSSVFAIGLYIYRASNTQKAVFRKTPDHPSVANLSYLQTKRGTRLLTSGWWGVSRHINYFGDWMQSLPFSLAAGLA…
>UM05401 methyltransferase domain [Cordyceps cicadae]
MAEERKDHWHSGEYQHSAAFVPKLAGKVTEWLDLQKDDVVLDVGCGDGVLNLEFAKVLSQGKGSIHGIDSSPAMISAAKELCKEYPNATFEVLDATALHRTPALQTGSFTKIFSNAALHWILRDPPSRAPLLRALHAALAPGGSLVFEMGGLGNVKEMGAALLLACRRRAGTTTPVVYPWFFPDEAWAEAALAEAGFAVRRVEREWRPTRAGDGGVEGWLRLFGKGMLESVPEGEEREAAVREAAEALRVVCDDGRGGEMISYVRLRAMAIKE
>UM04089 CTR3, ctr copper transporter family protein [Cordyceps cicadae]
MDHGGMDHGGMDHGAMDMGGGSGGRQCKIDATNPTPHQMLFNVNTIGSCFFTKDFYIETNGQFAGACILALVLVVALEGLRRATREFDRFITAQHIAQHRNGAASAAAAAGPRKDSSDAAAAAAVCAPIPPFRPSLVQQAIRASLHMLQFGLAYIVMLFAMYYNGYIILCIVLGAFVGYMAFNWEPIAVSDQPNGTKEATVCCG
>UM03876 LEU1, catalyzes the isomerization between 2-isopropylmalate and 3-isopropylmalate [Cordyceps cicadae]
MPESVSKPQTLYDKVLSKHIVDEKLDGTLLLYIDRHLVHEVTSPQAFEGLKNAGRSVRRPDCTLATTDHNVPTTSRKGMKDIASFIEEDDSRTQCVTLEENVKDFGLTYFGLGDKRQGIVHVIGPEQGFTLPGTTLVCGDSHTSTHGAFGSLAFGIGTSEVEHVLATQCLITKRSKNMRIQVDGELAPGVSSKDVVLHAIGKIGTAGGTGAVIEFCGSVIRGLSMEARMSICNMSIEGGARAGMVAPDDVTFEYLKGRPLAPRYDSEEWHRAVAYWRALQSDPGAQYDIDVFIDGKDIVPTITWGTSPEDVIPITGVVPDPETFATESKRAAGRRMLEYMGLTAGTPLEEIPVDKVFIGSCTNSRIEDMRAAAAVVRGRHLAPNVKRALVVPGSGLVKK…
>UM08088 methyltransferase FkbM domain [Cordyceps cicadae]
MAAVQKIQLADDFSVYANPAAKLEVEFIYKEIFVDGCYGNASMPDDAFIVDAGGNIGMFSLFMKKKYPRSTILAFEPAPATFSTFERNMQLHRVSGVQAHQCGLGRDNTSMTLTFYPQMPGNSTLYSEDKQNQMRSVDREHPIAKLMQQTEEVRVDVRRLSDFLGRVPELKRVDLLKIDVEGAELDVLKGLDERHWDLIDNIVIELCDSKSEFSITKGLLESKGFTVAIERPDWAPEELKMYMLIAKRG
>UM09422 uracil phosphoribosyltransferase [Cordyceps cicadae]
MAQTAQTHTSTGAVATENGSGPVFDRKPMVIGLYGLPGSGKSTLMNQIKLHVSHENFLFYEGSELISTIMTGGLAAFAKLSEEEKRQVREQAITSVAKDCLTHNCTALVVGHYMFWPEDEMEGNVVATASDFRVYTHIIYLDVTVPAMLERRLSDTHRQRPPVSAAHLQQWQQAEVDQLRRLCRQHCILFSTVPQHSDPLSFTLKLVRHFERTNGSCNLALVATEVKTALLADERTETVLVVDADKTLAGEDAGSMFWQAVNGSSQELLDTCPLKMLFSSPFGYSEAAFRQATLLYEEAANDADFETLCERLASSITVHPEFITLFQLVCSRGHVRVVVLTCGIRRVWQMVLAKAGFGDSIKVVGGGRILDEVVVTSQIKAQVVSSLRKQYGLHVWAFG…
>UM09427 protein of unknown function (DUF3638) [Cordyceps cicadae]
MESAGSQYADDAILTTLMEYHPGFVPEALDMLCLMARGDMARLRKVQEHIANRIAHCSDSHRTIFYDPNHTKAFAATYLKDYGGHSGIERLRERIEAASAKSVEAKNLELNKLMAEHQRLTAEMQSGTCFCKRQLDGSLDVRGCKRCWKARCRKRLKIRVHEEFLPRKKASKAAVLLELKLPGFLSAYRDATWRLRMLGWKNKAQGGDAVIVLADFEPLKTYQHDFKPNSSITLASRSKAYLQTHYRTLKMPKVAAEVLLPFGPIFTYYDAENDPFDQSELYMDGSEHPSSYEIAASQDECPPSMSYHEFEAYQAAISVSLLPLFTPS
>UM01199 peroxisome organization [Cordyceps cicadae]
MSSPPPDGGPGRPRRVSSAAMTVDPVMRNALRYTVSPREYAALHKYIISRSRTLRRNAPTPAAVDKSLATTPATAASDYNAKAVRHALRVFVASWVGMKGYEFVAKKLSKDGSPPAKKQPFYKSPALRLSLSLSSILFLYRLLFRFLTRLRAHLLEPSVEPFRRRNPRTAAALTSPYAPAVGASLAGLAFGIYPSPPARAGVALWLLFKALEYGWDLAEGEGLVWGTTKQGRPRERPWWFGSWLLQPLAFGQLLHAAVFDKDCFPESFGKFIWGNSPVYLHGRPEGYPEGLKWPNREDVVTSLSEMARLNWPAFISPTMFPNKKNILPPTVAAVSPLTSQAHPLITSLSCAALHPSDPSCTRTYLTFWLRSFPPVARFFVLFYSAVTVVPGFRRFYHDP…
>UM03941 ERO1, endoplasmic oxidoreductin-1 precursor [Cordyceps cicadae]
MKSAGKLFFLSVFALWATPGTCAGASKDGCPVSSKAIVDDACVSYATLDKLNARVKPAVDDLTKTTDYFSHYRLNLFHKSCPFWDDQNGLCGNIGCAVETLDNEEDIPVVWRVKELSKLEGPLARHPGRAPKEEHRPLHGELGDSVGESCVYDNDDECDERDYCVPEDESAFSKGDYVSLTKNPERFTGYSGFGSRMVWDAIYRENCFQRSSFPHSADVGISHWPQGPAAMDFKQVMEAAGRQAQLDRERLQKPETPFVASTGLEADDECLEKRVFYRVVSGMHASISTHLCWDYLNKTTGLWGPNLDCYMERIHPYPDRISNLYFNYALVTRAVAKLGPYLQKKEYTFCTDDASEDASTRSKVLKVTQRAALVPDIFDESVMFVNGEGPSLKEDFRNR…
>UM05827 fma1, removes the N-terminal methionine from nascent proteins. The N-terminal methionine is often cleaved when the second residue in the primary sequence is small and uncharged (Met-Ala- [Cordyceps cicadae]
MAAEPPAKKKCLGVDCENDAGTLQCPTCLKLGNKDSFFCSQDCFKKSWSTHKSMHKSQSNILHHLLAPKAISPDPATGYYNPFPSFPFAGPLRPVYPLSEHRTVPRSIPHPVWSEDGNPKYSRSLSSRTKFEILDAKGIEAMRKVSKLAREVLDLAAAAAVPGVTTDYIDEIVHKACVERKSYPSPLNYNHFPKSCCTSVNEVICHGIPDKRVLLDGDILNIDVTLYHEGYHADLNETYYIGDCAKADPDNVRVVEAARECLDEAIKAVKPGVQIREFGNIIEKHAKTKDCSVIRTYCGHGIGKLFHCPPNVPHYAKNKTPGECKVGMTFTIEPMIALGKYRDITWPDNWTSTTIDGKRTAQFEQTLLVTEDGVEVLTARNENSPGGPVPMPTVA
>UM06634 hPP family [Cordyceps cicadae]
MRRPTSHHAWNFDIDRYLNPIVPAPPWRFLPYPVAHFLGYRKTKPANTGNLMPTFWAFVGIFCAIVIVQVVSLRIPSFESHHVPAIVGSFGATAVLEFYAIESPLAQPRNTFIGQLLASVIGVGVAKLFLLSAHFDSIQFLGGALACAATTALMALTKTVHPPAGATALLAVVDDRLLRLGWFLVPVMTLGCALMTAVALLVNNVERRFPVYWWTPETLRAEEGAILRRAASKVQDPERLTPVGSATTVEEEPKTVGSETEDGAEAASPGTLADVLHRGHEQNEVVIRPGGVLVPQDMFLTQEEVQLLETLSRRL
>UM07927 fluconazole resistance protein (FLU1) [Cordyceps cicadae]
MSGSDRTVVGDETEISTRPHVGLNSVSSTEIHNVDEEHLESPLPEEDDLEGDNLAALDQIRSRTRSRPGYETIEWKIDDPENPKNWGNAKKCVVVALTSMLVLNSTIGSALPSQAIPFITAYFGVTSQEQRVLPISVFLVGYVFGPLIWGPLSEHMGRRRLTLATFTSFALFTMGCALAPSWGALLVLRFFTGVFAASPIAIVAGILADVYGDARTRGRAFGVFMVVTTLGPLISPIISGYAAETIGWRWAFWINLMYAGATLACVLFLPETYEPVLLERRARRLREQDPVRNKVVAPRELEETDVRQLVSVVLARPLRMLVTEPIVACCCAYLGLVYAVFYMSFQAYPIIYQGLYHLSPGEAGLTYLSVAVGAAVALPIFWSWDTVLARAQARDAAWV…
>UM09511 [Cordyceps cicadae]
MIDMAQVKNTLGADTPALGSPNNVLSEHHDRPVHDPTTPKSPVLPSGKTKDATCTENLQTTAGSTETGSSINAGRSNCAADHGQEHAIDRHGSLSSRQISPPPSAGDGASVAELAAKALGAVGVPDAQALPQSALADHNAAQFAFVMPDSDDESQDRVGQDSTGPKPAGAGSQRALNNGSASRDNNAQNDGDDASANVNSTVGRVMQLAGSRPLRENRRKNATDADLTRFDKGSILQGTRVAAPQAAAAPRTSAEGQQKATGGNAATKKFFGMTQLTTNAMVQHRKALLRVPQLTKMDLTPDIKMMPTRPTQPRK
>UM00930 dnaJ molecular chaperone homology domain [Cordyceps cicadae]
MAPLPPDPYKILGVSKDAQLTEIRSSHRKLVLQCHPDKIHDESLKEEKQIEFQRVQQAYELLTDSDKRKKYDEQVKFEQLRRQMKERASVSTPKSSAKYTTEFEIRTTDRGSPAFKSSPSSAKVFTFSRSFEDDYTTGGTRIFETKSNRSSKRDPSFAERHSKRESEKERDKDKERDRERRRKDEKKRSDKQRDRDIKRDAEEKYRSRNAKASVEVFEDEPPKSERKRSSKKHDDKVGRSSPRDEVPISSARAPPISSTFYSSTDRNAYNQASMYQQAARANPGLNRSSTYTNRPPAAPSPPPSNVKKAYLPEDSDSEDFVHRSSAAPSRRGSGDGPRISRERSAYRQRSHEVLEDDIHVTSSPPSRHTASFSRSMPMGSSPPRHEMPLPRVNSMPQPS…
>UM08145 hpcH/HpaI aldolase/citrate lyase family [Cordyceps cicadae]
MATLTAAPDPKLRLLNALRAGKKAVMTFLGLPSSRLAQMIASTGLDGVIIDCEHGNISDSDMHDAITAISPQGAPPHWCASGTRMLTSSSGLSMPGRAASSCPWSTPPEDAAAVVASAKLPPRGVRGQGWAFPGFALGIDVATSSPKRVWTNVDAICAVPGVDMIFVGPNDLALSILGHVPAKGDEPEFVKAMDKIVAAATGHGKWVGRLSNNGSAAKQHLSVFDVAAIGYDVRAIHDWYMSELAIARSATD
>UM04666 dihydroxyacetone kinase [Cordyceps cicadae]
MSAAGTPRILDTPRSIRHLFDSPDGLVNKALRGIIRYNPSLSLDEANRVVYDSDYDRSKVVLISGGGSGHEPGWSGYVGHNMLAAAVQGDIFASPSTKQILAGVDAVPSDKGTILVITNYTGDCLHFGLANEKASAKGHRCRTIICGDDVSVGRKGSLVGRRGLAGQIGVLKVMGGAAGAGASLDEVYDLGVAFSQQIVSIAATLDHCHVPGRAEHATLKENEVELGTGPHNEPGYKKLSPAPTPQDLVKQILTYCLDENDPERSYVKFAPGDETMLLVSNFGGMSHLEMGALVDELLEQLESDWHIDPARVCAGFLETSLNAPAFSVSLINVTAAARACSYSADQIKTFFDARTNTYWESVAGAQSKRRARKDQIVRAPTQPEHKTVDPAHDLRTDPA…
>UM00617 histone-lysine N-methyltransferase [Cordyceps cicadae]
MRWAPSIFGLSIIGYGVKVYVDSVRKKRERVLEARYQEDRERQRRNDMLMDVYGDRESLEGLEKAIQFYESGKK
>UM04012 mannose-P-dolichol utilization defect 1 [Cordyceps cicadae]
MDALRSALQPITHNLPGPIRDLGTSIIGEECYKAIILDIDIENTACIKLGISKGLGIGIIGASSIVKVPQILKLVASRSADGVSFLSYLLETAAYLITLAYNVRNGFPFSTYGETALILGQNIVISVLILNYSGRAALAAVFVAILAAGAGALFTDGVLDLKLLSYLQAGAGVLGVASKVPQILAIAQQGGTGQLSAFTVFNYLAGSLSRIFTTLQEVDDKLILYGFISGFALNAVLATQMIYYWNAPSEKAKGKRKAAPVKAAPYAAKPSATPTKKSPTTRRRG
>UM02967 [Cordyceps cicadae]
MSWRPQVLGISAAYKQAIVTGDFSKFVENKKNSKYSHDELKKAAGDFPDIKGVMDDAASHHEGLVNEYQSVTDDLESGGADKPTAIERVRAQGERLKAESIANVDASTERVLALIEGLAEDQRQRAADFWEALFYRFGAFLSEIFTQFDKIFESVVEWPSQVWEQVRVSWNLTKGVFAEIWAWLEGILA
>UM07926 transmembrane transport [Cordyceps cicadae]
MSPPANGGTATPAGYASSMTVGSDHDVEAQPSPDVNRVSYLRRFLDQAGVTPAVANHTYPGKGTAESPFVVDFLADDDYDPFRFSEGRKWLIIAIQATATLAVSFASSAYSGGIREILLDFRVSQEVAILGVSLFVLGFALGPLLWAPLSEVFGRQKLFFISYLALTAFNAGAAGADSMGALIVLRFFAGAFGSSPLTNAGGVIADIFSAEERGKAGALFSMAPFLGPALGPIAGGFLGQSKGWRWVEGMIAIFCGVVWIASSVTYPETYAPVLLRKRAAKLSKMTGKVYISKFDAHGPPRNATAQFKVSITRPWILLVKEPIVLLTSIYIAIIYGTLYLCFAAFPIVYQLGRGWSPGIGGLAFTGIAVGMICATLYAVVDNQRYKRVAATYPNGIAPP…
>UM08891 sAM binding domain-containing protein containing protein [Cordyceps cicadae]
MYSPMMTPAVMGRGMLPYLPRAQPSPSRRKKKSSDPDGNSLSKSTSKSSRASSSGEPSHASQTSHDAPLKSDHRANANAVAVGLINHDDLEHARHQQHQQQRAGKARGRLRDDIDTANNNNNNNNNNNNNNKKINHINRNSHTTDCSAVRTTASGPLPIGAGASPDARGTPHHPQHHIHHHGSHQKPCPSASSSPPLPSASSPRPAQHSAFKRASHSLISRGKHHSDASHHPQLPDVASSKQAHGAAHHNLSTSPRSPTAAHMNGAASVPDIFARSFSAVTTNMSSTADASSSSRENLITAKPFVLRNGRSYINDTSLPYPLPADLTELHRQSMRTLLLIQVFGSPVCSPTFSSRPPKRVLEIGCGSGFWSMMCHRYFKSRGHGNISFTGIDIAPLAPS…
>UM00309 [Cordyceps cicadae]
MRQTLAEDTRRFSTPAASREPHNGRIQPPPAPPNRRPISLPVQARSVPESARHRDHSVRFHDEPQVTHFATPVHSEDEESIAGSEMTAESDVSSRRRRKQRLQRKSTTFSLAHPAPGLRTKQRRLVQFRPKVVLQLQEVGEKRAVPAFDIVPSSQIAGTFIIPALARRFPRMFRAKPDLGQNDLLLVRSENYNISTPAIPGTNGTTEAMGERDVLAVVSVHSHEGTDRAELTFRDGSTWVIETIANGSYEMKKSDGSPSPITGRWVRRLTPLRTNSMDAGIAGMAQPMQDKWTFSILDPDARRHPIMGVLTSASLEIYDNYNTMSSSSNRHPPTKPFGSTIGVPHEDQHSQPASSAVEERKTVPVSEDRKMLMMASATWISLCQAGWPATANPRLVRSL…
>UM00976 late sexual development protein [Cordyceps cicadae]
MKFLPLVGLIGLVAGAAVPSNDGFPKPNSDQQVVLAQQAGGKLPNIALPTKLGPGSTTALQLIAFNELFETAFFNSLLQNITNETQGYEANNKQELINIFSTVLAQEETHAIAAQAALMAANTSFVPSACQYMFPTTNLTQAVNLAETFTAVVLGALQGANVLFAKENVTVPIQLISSVIGQEGEQNGYYRTVLKQVPSESPFLTAVPAPFAYSALQLFVVPGSCPYPLSNINLPIFPGLMVNGTPVAVLDAKDQTLYFSADLGNSTQAQKYVGGNGTGLYLTYTTGQQKPISLNITNVKWDSGKIGFNAEFPFTENVMDGFSHAALTTGNMLNSSDDVVAVALAGPGVIQVRNSTVAANATGCS
>UM05498 protein of unknown function (Ytp1) [Cordyceps cicadae]
MPSHGSMINEAPIHNATEYTSSYFVYAKHVGTIYAHIALMVLAWVFVLPIAVMFSIANSRYTLAIQLIFLAINTLAVALSAVYNASTPDLYPNNAHHKIGWIITWVISAHVLVHSVGSRIAKARGKTTSSAKYQMLHPFPSMLGQESAPGYQSQESRESGDSGPRTASQSSSFRSDSFSTVCAEEGCAPANHSQEYGSDNDQFEHLQLSSADLPDTTLKVRLTQVASHNLWKYLELGYKVVDRVILPFGFIALTTGIITFGRLFEGHAVFGGLAHWIKGGVFFWLGLFNLGRWSGSFAELGWAWNLRPRTHSRKFRPSAEFMESSLILFYGSTNIFLEHLGGWGGAWTAQDLEHMAITVLFIGGGLCGMLIESTRIRDFLNTTATVLPAHFYASREREH…
>UM09488 [Cordyceps cicadae]
MELQLSQIRFITGLHQNQIEAEDIFRIWQMSSKVCPGSPSINASAPLHAARYILGSKFHFVLSLSEDGFPVHRIVRILDVWQTAFAPNAGRITHDDVTFAIKLHSVGLTSREVASILWTRGLQKPIVTRVLSRTVRISAFEFSEDVAYNLSQVGEVAHIKLENGIYHIQMKTHSQAAEAVRWGHSFARDKCSFEENSGVCLFSTRDLSEKDFQKLLDSAGGPCGALQLYQCVEEPDIQGKIESPSK
>UM07884 glycosyl transferases group 1 [Cordyceps cicadae]
MNFTELFIGISAVRTDQGLDVAIAIRDAVYLLDIISWSATASSPDAIVDEIVETLRGFNQKHDTKILGAGIPLLVSQNHLLLSSRLWLDLDIVPFVISRRSDRWSRKNNDEQADSMARKCITFFGPSATPALQVGWHGEVDVTARGRICLNALQDYRKICSETTWETLKFYGDKLKAKGTKVAFFSATPQGGGVALMRHALIRLAVLVGLDAKWYVPKPRANVFRVTKNIHNVLQGVAAPDQHISPEDMAAVVQWNKDNAALYWSDEGGPLRSPTDGGADIIIVDDPQMIALVPIAKKACKERPVLFRLHIQVRSDLVATPGTPQAEVWDFIWSHIREADAFVTHPIPTFAPKDIPREKLLYLPATSDWLDGLNKDLSEWDTRYYMHKYNTLCYAQGMA…
>UM07005 hydrophobins [Cordyceps cicadae]
MQFTLALATLIAAVSAAPGNDRAVTRNLSGMTYGEVKQYCGANQEISCCNQKKTASDNGLLNGVLSQGLVGQCSKLNVAAAAGLTDNLNLDQNHCKGGSVACCQSADKSADQTVGLINLALPCIAIGSLL
>UM08869 cytochrome P-450 [Cordyceps cicadae]
MSSSQHLPLDSLRDELPQHESFCRENPELTYTFQSVIYQAYIILYRLALHPLAKVPGPKLHAASWFPFMWQTNIAASAPRTIEAMHRKYGPVVRVGPYQVAVDGSLGWPAVFAHTTSSRPEFGKPFEQYFPGDATSLIGAPRDRHRRIRRQLAHAFSAAALAEQEATITRYVDLLLERLRGLEGPDEFDVVPWLNFTAFDIIGDLAFSDSFGSLAHSAYHPWVLSLFQSIRGNALRRFLRHYRGLGFVAARLGLARDFAVAEQNRHTARDKAAARMRLGVEGPEEAESGGGGGGGGGARADFVTYMLRKTRSGETAMEEEEVLSTAPVLVAAGSETTATALAGFLFFLARNPEKRVLVEAEIREAYAEGGEAAMDMRGTARLEYLHAALEETLRLYPPV…
>UM09259 helicase conserved C-terminal domain [Cordyceps cicadae]
MPGGSIAPLRVKTIHLRPTPAVAAAIQNHIGQTMRNIYTGMPSSTVAGVKGVLHQQGGAMLNVGKARTAAMTSFHPDLMYMVCPNSRGAVRPQQGDLETATESAQPEDRPLQGLEGTPLANNRQELAEGLDVPADKLRPEITGITPGGVVEVNDIFTNDCSRGLR
>UM04714 SUR2, belongs to the sterol desaturase family [Cordyceps cicadae]
MVNATSASLSSSSGIMANNATLFDTALPPLPAYDLQPRPDLFSWCPDFWLSLVLPVVVYWAMSLFFHVIDTLDLFPQYRLHTPEEITRRNHASRYEVARDVVIQQIIQVVTGAALQLADPPEYIGKADYDVAVWATRVRLAQRAVPGLLSLVGLDATAISKNMAAAHHPLLAGALAGGYYPFLKTEADVPVFASWELAVANAIYHVLVPALQFFVAVFILDTWQYFLHRLMHINRWLYTTFHSRHHRLYVPYAYGALYNHPFEGFLLDTLGAGIAFKITGMTAIQGTCFFTFSTMKTIDDHCGYAFPWDPLQLITNNNAAYHDIHHQTWGIKTNFSQPFFTFWDGILSTRYKGARADRLADKKRTAEKMAVAK
>UM06557 alcohol dehydrogenase GroES-like domain [Cordyceps cicadae]
MLSFTVIKGSPSGKPVKGTTNRPKELTGDQVLLKVLASGVCGTDLHYRKKDMVLGHEGVGEVQAVGPAVRHLRPGQRVGWGYQTGACGLCTPCLSGDETYCAQREMYGSSAADQGSFATHAVWREAFLHALPEGLSAAAAAPLQCGGATVFTALLGVRPTDTVGVLGVGGLGHLAIQFAAKMGCRVVVLSGSGGRKREEALRLGGHRFIATNELPNPASRRDAAEDGDVWEIDRLLVTTSALPDWTALVPMLAVRARIVPLSVGARELVVPYAPLLLRGVEVRGALVATRAVHREMLAFAARHGVRPVVEAFPLTADGAAEALDRLERGEVHFRAVLLPEGAEELEKHKI
>UM09258 [Cordyceps cicadae]
MTSFHPDLMYMVNPNARGIKMLRDTDVNAHMRRAGVTIDLSAGLASSGSSPPPEEFYHSWKHLFGRLYAGSGYTFRTPTNGRLDWALIEVHSFRFVA
>UM05243 UME6, transcriptional regulatory protein pro1 [Cordyceps cicadae]
MSTLPPSMHRTPANALVNSVKMASTKTPKSKMTAKASDIDGISKTKTQMHRRSRSGCYTCRLRRKKCDEIAPFCTACQHLGLECEYNRPIWWSNNDARRRNKEDIKIIIKRKKLAEKSAAQHQHLHHHHHHRHHTSVSPPPPSLSHSMPTSVSGASDFYDHRNRSASVDSRASSHAGSNFNFNSPPSGVDFVAYNSQIHPDFVYGAGYPLAGVGVGAGAGSGVAPYEIDIKTERQMFVNDVPTVHESHISTFSTMHTPPPPGTVLPASSSGSGSSFSLAADGGTWTEHVHQERRESLAEETLDLHFFDFCHGPPEESGQVRLELEDNDEELLAHFVQHVVPTIFPILEANQHGSVVSDLVLPALQNNNTYLHCCLSAAAQHVKTLDMARADADPAAAAA…
>UM01375 HXT5, belongs to the major facilitator superfamily. Sugar transporter (TC 2.A.1.1) family [Cordyceps cicadae]
MGAFTKRKPNNNAHLPEDEQPQVELAQNQSVVPDEQKVTTLAVASGLCASLAGLIFGYVSGEISGFFPMQDFAERFGERSAAGEYEFSAARQGAIVGLVSIGALMGALIAGKMADLIGRRLAISVSAFFTCAGTLIEISSNKHWVQFAVGRLVSGLSIGSLSVVVPMYQSECSPAAIRGVIVSSYQLLITLGIWLAEVVNLGTSKVSGSGSWRIPNGLSFAWALVLGVLILFFPESPRFAYGRGRTEEARATIAKLAGLPENSATVEQQIQDLQHKLDEESKLSKEFSFFEIFTGPRMFYRTMLGIALGTGQQLVGVNYFFYFGTTSFKSTGISNSYVTQLILGSVNVVATIVSLWVVGKYGRRPILMAGAFSMMVCFLIYAFVGHFGVDLENPANSPT…
>UM04184 NRPS2, condensation domain [Cordyceps cicadae]
MAAPEINSLPRTKLPFFDITFRNLEDGHYEAPSDYNQVSRQSTPVLASNDALLKAFGAFVLAVSDLEDAAFTAHVGSERLLVTAKAPGLNEKLRSFSSDNITIASAPITAPIADGLLDFEIQIMGPESASKVPKQLSTAFVLAVCPTAKADIANLQLFVDVRNGHALSNTHLLELAARYLAPEPSAASEPSVNKAGPFSCRQNGPPTMISRPPLLKSDLTLYSSEADCPALFHSAFERRATESPDSSCIEYIADASGHIEKWTYGQVHALAQDLMNELHILETNIAWNKPFNGQRIVPLYLPGCPQLYAGYMGIMKAGGAFCPLPLDAPPERVQVILEDIEAPIVLGLGANPFPGLAIDSAEPHIAEFLHRIVWVDMANLTGWRADKPAESLVPTQPRT…
>UM02722 rna recognition motif containing protein [Cordyceps cicadae]
MTQVPWIQTIRYPLELPPHTSRADVVAVIRGGPVVDIYFNFKEQRAAISFVHGDHARKYYEHAQEAGVYIRGSIIKVTWSVRQFILAPYVSQQLRGGASRNLVIRQYDRRITADSIRADLEHIHNLPYRGSRIEWAPDECMQSLAQLKSKNCARTPMGQTKANMNRFSLLEVGEQKEL
>UM09252 [Cordyceps cicadae]
MRFTTSLATLLLAVSGGVSGAPVEAVHARGAISDGAQRLGNGIQAIANNAGNMLEHGGEMISGAVVQAGNGADKAVSDAQVMVQKAGQEVQGAAQQAGKEMQDAAKQVADGVQGMAKQVGDDVQGMAKQVGDDVQGAANAAGHLAKGASNLMNGIGKGLASCASGENPACNK
>UM05980 [Cordyceps cicadae]
MATCEVVQLSVVTFRPDLSPPYSPPAPPSAFLDVAAKLQAVPGARASYLGYQLEDSRRWVWVVRWATGAALDAFLASPSYARWLGSLRAVADTYASSRAFLRGDITASLNSPCTEVLTALETDPGFVEDHMRPFARCFERDPAQIPGYKALSYGQWLPVVHDGVPPPVGLSAGMLIGWDSKEAHYAQRGEGMLIDRYVHHIRGGRKSLGLYHVNFTRL
>UM04165 conserved hypothetical protein [Cordyceps cicadae]
MPDANDPTGRAAARSKAVAALKPTIDVIIDRHYNSKVYTSGSVIAGRAIIKTIRDIAFDHFDIVFTGIAATRLDFVQQYPSHSFRPFLKMRMPISEEVVPEDRVFKAAHTYNIPFHFVVPHQLPMGACKHQCEVGPVLDHHLRLPPTIGFWGADDQAPEMAQIEYAVKARAVKWESGGVPASKVMEGQHVVKVLPASPEHAPLDITFRDERYTMAKTKTIRKNLFSAKTGKLTAASIQPEAVMFSADGRDASTSTAHIDLEFVPDSVDTAPPKINSISVKLLSTTFFGAAPVNYMPNLGPRTAYHGNPCLNYTTTNSILNIPVEKVSWLQGKVEAGRRDSGYSSSHLSPDSDAMTKGNSNKKAASPIKHTATLDVPFTITNTNRKIFLPTFHSCLISRT…
>UM09117 glucose-repressible protein Grg1 [Cordyceps cicadae]
MESLKQGANYVSEQVQKATSGASKEANKEVAKDSNANVGTRLNAAKDAVGDKIDESGHGAKGEAHKQAI
>UM00949 [Cordyceps cicadae]
MQFSVKALATLALSLHVGLAACATAAEEFLAQHPDIQVGRDALTAAEATHGPDTFGIVNKPVDNIVLYQEFNADTHDRISAVALVDDAEAEAYYNKHNKDGHAVGEVMKRFDASADDASAAKCKREEPRNLFARAARCGQFCSRSFSCTVDARCPSCRYVGGNCRHQLSCQPR
>UM06485 domain of unknown function (DUF4336) [Cordyceps cicadae]
MSAELIPPNPSDVMVIRNITPNIATFSVPFARFGKAKIGGRGTLVKLTSGALAAFSPVALTDATKAKVTEMGGKVGYLVALDIEHHIFLSEWAKEYPNAKIIGPHGLPEKRAQQDDPKIGKEEFAVVFTPEKKRETKISEEFDTDFDYEYVDGHANRELVFCYKPEKVLIEADLLFNLPATEQYSKVPEGERQASGVVDKLFTKLQSTEGEGKWIKRFNWYVLAKDRPSYNDSLKVIGGWDFNTLIPCHGDVIEGDAKQVFDKIFNWHLDGKK
>UM04205 iBR domain [Cordyceps cicadae]
MPARIPQEQPSAYATSPYAYADDRGRVRDYSDRPRTHSSSRRGSVYETQPQYDDGRYRSREQARYLSAEDIERQRRSMSDRDSYGRPGSSRTPDRRFPTTYQLEKLQRRPRCCLCIGLLAQGLNIVQKKQINEPVRSVAWRWIVDSRPISGKATPERKTVTIGTAQSGYFLRRMS
>UM04792 KCS1, belongs to the inositol phosphokinase (IPK) family [Cordyceps cicadae]
MSSPSRQSQIGAPLAPVIDPNSHDCRLASTSPVHDLVIVPPASSSATTAATPAPETPTITARPDRMGAADPLLHAESNLHLATGPTHSLHALDALDDLDPQQDRPRAHASLNLHHPITSTSTPVSALTPPSTHVGAPHPSSHPPGITTACQSLPPSHPPPLSAATPLPTIPAAQPGTPADADIKPRPGRPVPVAAAAANPGFGPNTLQRSSTTPSLLSQALATARGIPSKPAPPQPESTDRRQTATHQPAVAQQLPRDNRSTAAKSVNSTSDYFTQQPGNDQRSQHGEPDSSIASYDNKKKESRPAMTSSAAPSMTAPFTGRDTMSNAAPFSDKTIAQIRESLLEHRDFLDRSRARASSSLEIDRNTFDPSYNHPFTYSTSPDDLAAANSSFYFDRTPT…
>UM09354 cystathionine gamma-synthase [Cordyceps cicadae]
MPAYSTLPKPPSLGQAVPDRPHAVSVHLPRWRDVVDFSAGDSRVRSVQKGGYPRSFLHEAITAAHRALADRFGADGQSCLLFPTRAYAVACERYLCAPPDGSAGLAAEDVSVRSFRFAVERHPDGTTTLLHAVFFPKDAAKKAMIFWRLTGCGISSRLAQDMLPGLGSVAEATAADGEADTPLPRDEAAERTIRERLAGLLDRAPVGGPREKPVRPEDVFLYPTGMSAIYNCTLALDGGLPGAQMVVFGFPYELTLKVQEDFAKACTFYGFGTDEELDQFEHLLAAKAAVAPAGEQPPIQAVWCECASNPLLRTVDLDRVRRLADRYGFVVIVDDTIGSAANVDVLGVADVVATSLTKTFSGYADVMGGSLVVNPNSGQHPWLRALLDRRTSHGTTLYR…
>UM09570 encoded by [Cordyceps cicadae]
MRFGELESLRKRLEEEERLRKQAEQRRDEVEQQRDAAKHQLRLQTQQTQNTTLLEFLNACHQHLFLGLDVQEDKESSTKGDPANAEQKLRPDHIREWTNFPREQAQIWKALMDADFITERHFTPLLVLEDNGKDLRQRSLSSELDLGYFERQTVEMRVASVIKQLHKNTPLRETFQLKGDVAFENHANTLTDERILVTDMSSLSLKTGPLRRSGRLAAKSGGTSSLSAATRQESHQKPRQQRLARPKADQFCVYNKGSSERIPAFIVEYKAPHKLSLAHIKAGLMDMDLNDIVRLQENETPEMICRRVVAAVITQAYSYMVTGGIPFGYLCTGEAFIYIHVKRDEPESAYYYLSVPKEDVGESTGWTADLDGDNRLHLTALGQVLAFTLRALQTTPRDS…
>UM00198 LKH1, protein kinase (Lkh1) [Cordyceps cicadae]
MAWQVICSIQCWTIGTLRATEAINKVTCCRHRKCNNARDSASLHRGSPLLLTVGARSSFPKKNPSSSSSPHPITSSSENSDSDSSFLVLQTVLALELVEPSTTHVRSLSTTLCLVSKPTILLTLRLKYTSTREGSGMSTPATAVAAAATLPHYHYSRQYHSPYASAHHQQQLYQKQQQHQHQHQQYTASPAHRPSAPVDAASSSSAANTASHILAAYPLPSPLHSRRHNYTHNPQEHAPAPTDDALLNNHPPPPPPPPPHGYLELHGYTTAAPSSQSNTFASSAMSTSTATSLTLSMDHHPSRKRRRSKEPDWDNFYRNGLPKEVIVIHDTPEPEANQGRRLTHSHIVAPDGAALHHQQPTPQSLPTTKRRRRENLNPPVHYHVQPVADSHATTPNYNI…
>UM06244 long-chain-acyl-CoA dehydrogenase activity [Cordyceps cicadae]
MSQFDTLAHLTRPTIEKLPEFKQQPPTNDTRYVVRCKSTLCVEGRGPDIVTETWFKSPPLHGQTIRMIRGVKLYAESHDQGYVSELTEGNWTWFQLAIFACETDTMPKKDSQGQELVITSHSNKVNSRNFEWMEGNAVNIRRMFLKALEPGNVIAVRLCARFRGWKIFATNGHLVIDIGEDNQAYPITPIKIDTDLPVPVRRNIKHWYDESKTNQRTAVEVSLFIRALGLFQKLSPENQLSYYRIAGIHGYPYNVPWNMNKPVIPLDEPSLDQQQKDGDGGWYCQHNNDLFPTWHRVYMMLYEKRIQEIMMGEAEELDDGKGEWTAAAMRWRLPYWDWAVDTDLPEIACNKKIRVIGSWDGRGQPRMEEVDNPMYRFQMPGNKPMGDPSFGNYRINNKE…
>UM03140 belongs to the GST superfamily [Cordyceps cicadae]
MSLKPITIYNHARGPNPKKLNIILEELNVPYKLIDIENPKDEEFRKINPNGRLPAIVDPNNNDLTLWESGAIAEYLVETYDKENKLNATETADKWHLKQFLHFQMSGQGPYYGQGVWFHKFHGEDVPSAKKRYLEQIDRVWSVLDDLVKGKDYLLGSKLTYVDLCFVPWEFVAHSFLGEDFKAAGIDAEKKYPNYWAWYQRLLARPSVKKTYGL
>UM01776 [Cordyceps cicadae]
MKFTIVASLLAAGSAIAAPVESDKREMNFGGVAGPLGSLLGGGAASGVTGSAQNGVSEFFKIADTILNIPGDTLRKAIEGNPAGAATGLLQAIMKAASDVPKDAMSLVTPVTNQVTNAVKQN
>UM04273 nADH flavin oxidoreductase NADH oxidase family protein [Cordyceps cicadae]
MTVSNTSKLWQPLKVGRTTISQRIALAPLTRFRNDDNHVATDIMAQYYAERGSVPGTLLVTEATGVSPATEGQANLPAIHSAEQTQAWKKVYDAVHAKGSIVFQQLWHQGRAADAQYIGSRGFKYSSSSAKTMPGRDVAPEPLTEEEILTIIDDFRKAARNVVDAGGDGVEIHGAHGYLIDQFTRDSVNERTDRWGGSVENRARFLLEIIKAVSDEIGADRTALRLSPFATFQEAFSSDTWAQTGYILDQIKSRGHNLAYLSLVEPRGDPQVLFIGPNKVDPFAGGEKSLKYFLRKWDNFSPVIVAGAYDLEGAAPAVDQEYAEWDVIVAYGRPFISNPDLVFRIKNQIPFSEYNRKTFYLPKVTTGYIDYPFSEQAIKAGLGPLRAEIKL
>UM07497 SIT1, major Facilitator Superfamily [Cordyceps cicadae]
MASYGAQKRLNLRGADGQVEDTVAKADVTLADIARGVKSPGVARIEAISASLTTSDRILIFFSAFILAYAYGLDGGLRFNFQTYATNSFGKHSLLSTINVVRAVIAAAAQPTGGKLADIFGRVELLIFSVVCYTVGTIIEAASTNVGTFCAGSVIYQIGYTLVILLVEVIVADITTARSRLFFSYIPALPFIINAWVSGNIQALATANITWQWGIGMWAIIYPMCSLPLILSLTWVGIRDKVREHGLFGYLKHSFRSPVAETSGGNVFTRFIKFSNELFWALDGIGIILVIAVFGLILAPLTLAGGSAGGTPPKWGSAGIIAPLVIGVCCIPVFVFWELRAPVPLVPFRFMKDRSVWAPFGIAIFLNFAWTMQADFLFTVLQVAFNFDVSTTTRITLLY…
>UM09159 POL3, dNA polymerase delta catalytic subunit [Cordyceps cicadae]
MSTAVLPQKRVLVESKIGPNIPPTTPSSAKKRKTDVFSSSPAVFSASQKDPRSRLLGSSQPKSVFESEVLEKLSQDISERKQNNTEKDQAWNRPPVEALDTSRDSICFQSIDAEEGTLNGGRTTVKLFGVTEQGHSVMLHVTDFRHYLYVPAPTSFQPKDCSAYKAFLEQQIAQHQPAIHSVVLRLREDMFGFNGNVQSPFLQVTVNDPKFINSVRSTIESGNANWKGMWGSGDGGIMTYDNIQYVLRFMVDCKIQGMAWVEAPANTYKLIPESARQSNCQIEAEINYHDLVAHKPEGDWAKMAPLRILSFDIECAGRKGIFPEPEHDPVIQIANVVTRYGEKKPFIRNVFCLDTTSSIVATQVLEFEKEAKMLSEWQKFLITVDPDIIIGYNIANFDF…
>UM07442 [Cordyceps cicadae]
MRFLTVLATVCATVSAIPTTAETQSKKIVELWRAYSGSAGDHFYTTDWAEYNNAVTHLGYSAEGVAAKIYSRQVPDSIPLYRTWSPGAGDHFYTTSAPERDNAVRNLGYVDEGITGYVFSKDYHDSSPPLVQFYRAYSPGQRDHFYTTSAPEMDNAVRRLGYTFEGVACWVFEA
>UM08723 [Cordyceps cicadae]
MPLRTSLLLAASSAAALAPLLVAGIDLNDPLDGCPPAARPLAAGQPVFNSTGEARLPLDLPDGDPWYLSLGFRDERQPNAIYGLDLTRQSLDVLVSVPATLPGSAAGNRTSLCVYRLQQQNGTTADDGQASCGGGVLSDACIKALESIVASTTTPLVFDNTLCSTNATVPDSEAIPDGYRTYVTSASGQLSRSDDSRASFAVYAEHIRRPAPILVTARLGGGGDNSTTTTTAAKLVCLAPSKVVKGSRGAVVTASGGATVKPVLLVGVLTSVLAAVL
>UM04019 [Cordyceps cicadae]
MHIEDTLSKHLMKMTPPIDDDEELQESLEIEAKSRRELEAEGCPPCYPPDMDISKEIPPECRQIVEYWKSFVATDGMVLRAQLQDWRKFRQFQAQNRQYFAKRFGEFTTETRACLSSHGQHEQFALRLDPKDQGTRDTWIEFQHFQFLRLEKMEKRRDALIDKLGGPRAQSSPTASGHETTSSQAAHFNLEATENEIELHAILRQWIAERLPTMDPDLNQRDQPVVPRTRRPLARVQRLKERPIVGEGRKLPSTPNQTAPKKPASKKATPKKPAKATRRQATSARVQRRNGQPAEDKNNTILRISNQTANTTRKRKASHPDTKIDVDPSRPAKRRAAKEASPRPASSQQTKAQSNANQSNPKPSSRGAVSNTRRSIVTTRVGRISRPPARYTP
>UM09440 [Cordyceps cicadae]
MELDELLIVAELLQALAKMGPMHKRLALQKITMISTMGQANSVLPTSIEAAVGLTTNRASKAKKLTKLATLPSNTRESATAPATGGSMGRPARRSTGRLMRQPTESPTVTPTRHPTESVKQGIEQDKRTIKTFEALTGQNATVPNLQNVVLAIGETPHRRKAQLLNQVREFWPEIKSYEAKKPPTPPRSGRN
>UM06086 metalloprotease [Cordyceps cicadae]
MRSSFFATLALVLGALAQGDQADEGVERCGTNSTGPAVSRWENSIESRQAVQLQPFTIETYIHFVGPDDPPEKAKRLLEALDEAFDSASISFSRNGPRFIADSRLSTLKDSGDLAELIRTYRVGNDAKTLNIFVPYLADKDLGIGACIEFDGIFVNNKYPKSWDGCFVKYSSLPGHLNSIFEGKTAVHEVGHWLGLYHTFEGGCTGEGDHISDTPAQAMKTFGCDENQDTCPNQPGKDPIHNYMGYSDE
>UM09644 [Cordyceps cicadae]
MLPTQTVSGAPAPTGSGTKPADNGNNPGDNGVNPGDNSNNNGNNPNGNNPGSNTGGNTGVDCHVCQTGTIPGGDNGNGSGNGNGSGNGTGNGSGNGSGNGSGNGTGNGNGSGNGSGNGSGNGSGNGSGNVSGNGPANGSGNGSGNGSPSSGSGATSPSASASGSGNGVPTVTGSNTGVPVVTGSAARHRSTSLYCVPLVLAVATLLLSL
>UM06147 [Cordyceps cicadae]
MELRDLAIERRKLAVEEAVLDFRRLLESEAKLHDQRLHREEEPEHDHHRRREDNEPNNNNHHDHHLRREDNERDHHRRPLREEARRYHNHHLEEDDAEQCVEPPMPRPPYSTSRSRYDYFGYDGGGLRERDSRHVRYSAFGFGP
>UM03177 fAD binding domain [Cordyceps cicadae]
MPQTDVLIVGAGPTGLALAIWLTKLSVRVRIIDAAPAPATTTRALAVQARTLELYAQIAPSLGPRIAARSAHLTGPNIWVGGGGGVAAPRARLRLADVAARTTAFPFVAGFPQDEHEALLTEELRALGVEVERGVRLRTVTEDEGGVSAVLDGTVEERCEAAYVAGCDGAHSAVRRAVGVGFPGDTYAQTFYVADVEAFGPAMNGELHLCVDTHDFLGVFPLAQPNRARLIGIVSPSAATGGATPTFEEVRGRAVAAMQLRELQVRWLATYRAHHRVAERFRVGRALLLGDAAHIHSPAGGQGLNTGVGDAVNLAWKLAAVVRGRAPERLLDTYEEERRAFAEKLVRTTDRAFRWMTRRGWLAGAVRVVAVRWVLPLLFRLPAVRRRAFRGLAQFVISY…
>UM04667 ribose 5-phosphate isomerase [Cordyceps cicadae]
MAPTWRIAMGCDEAGVSYKNAIKRDFEADSRVSEVIDVGSGEPSDKTAYPTRAAAAARLVAEGKADRALLVCGTGLGVAITANKIKGIRAVTAHDSFSVERSVLSNNAQVLCMGERVVGLELARRLAGEWLGYEFDPNSASAKKVAEIDQLEG
>UM08482 domain-containing protein [Cordyceps cicadae]
MNRTTDDRTEAETNGNSQEEASTKASLLSSSSFSSYPSYRPESLPSRASVPSFPSTGSVPSSALPSRGWSCPSTSRVFPCTPPSGGACCLAHGAPVTLASGEVRPIQDLHSGDTVQTLAGPRLVVGLLRTLVHSNVLCRLGGSEDGDVMVSAWHPVSLDGAAWCFPVHLTFAPILYTGNVYSMLLVADGSPLAHTFLVAGALWCASLGHGVLPPPSRLPPSHRGVAEPARFLPPHGGPEEGEGEDVRAHPFFGDYVLVCEKMAVLRPVDSAYQCYGVTRDPRTGLVNGFKPVPPAPTMA
>UM03194 [Cordyceps cicadae]
MEVWTEAKSNTVEGHTLRGTLRFKGEVIWGPSSCHSNAFELGKALNDADYRFAMTFENTDKTVEGHTRTISVKNWKGEITLNQLSCHSNMDSLARAATQKINENGPP
>UM09151 TSC2, domain of unknown function (DUF3384) [Cordyceps cicadae]
MSRQPDNDAPSSDSVRPSGLSNVLRGLTSSRSTRSPPHIPSPAAPQPKTEFINATPIHSRGLATNHMDALELLRSGTPAECISAADTLRFAISEYPLNPVLDIWYAAKDLVDEHKPPAVRVAGWGLLTECVKHTASTDLERQEYFQTVTAPAHPDDFHLQLAALVDLTNGGRKLAGFDYETIPLLIEWLQRAYNAARLARKTAARSSKPSKRAAASGEDHNLSQLFSFIHDVLKFGYNTASEAIVSKLIDMLLNICMSTSVEDDLKSCISILDVIVTFGSIPGDKLKECIQVLGSIFCLVPGLHKSSWHTLSNLFKSHNGQATVRILLDILRNLSPESSNDKDTSREIRGALSVLQKLLAKSTDKGYPSVPYALLVDGLATALKASTSVRVYGSIIQLL…
>UM04920 7alpha-cephem-methoxylase P8 chain [Cordyceps cicadae]
MATAAVAVPRGVVSADLNYYDPPADGSAPYNNIDPAPPLPERNYTDTTRATTIHDIRGREADFTLDRDAFQVIRDVPPSAETAFTSDASIAARYYPEVERLLLAHVPGAAKVHIFDHTIRRSTPGAPRHPVNRVHIDQTAKSVAQRVRRYFSPEESDALLRGRHRLVNVWRPLNRAPLERHPLAFASTRSVDDADVVPVEHRYADGYTGETAAVRHNPQQRWYYLSGMTGDERLLLECFDSEALREGSGVTGGRAPHSAFTDPRTRVDAEDRESIEVRALVFGP
>UM07749 protein serine/threonine kinase activity [Cordyceps cicadae]
MATHVDLSQRDLNVLEKMRDPDFNPAASLILDERLPRDPHLTDPDVYDRAAARERTIVASLQALETDLAQSQDLDADDRAVAGYRDAVAQLSALIDEHPQYASARNNRAQAARRLYGDLLLLDVTTTSGGGGTALPLLLAPGREEKREAAARALEDLERSVALLTPAAPTGPMAPTAARTLSSALTQRGAIYLQTGRALAAGTGRVLDVDPARREAGWSAHRFQEAASHDLALGGRYGNDIAKNLAVSVNPTAKLCGQIVREAMRKEYGPGFMPPEPEE
>UM08063 taurine catabolism dioxygenase TauD [Cordyceps cicadae]
MAATLDVAPGLRGLPRGLPYHQPVDRKAFPDGLRTSGQHPPVESQLRPFSAFPTEITGPTVWEGKDVAARPDEWTHRWTEGELKELLQAVDAFTISGIPLVNINKHNFHIPNVTRTLQAARHEILNGRGFVLFRGLPVEAWGRQKAAVAMMGISAHLGYLLSQNKLGQVLGHVTNLGADYENSLDKVKIAATNAAQLHHTDEADIVGLLFCAPGESGGLSGCASAHTVWNALVRERPDVAELLASPVWYVDRKGEITAGQEPWIKVPVFYMEPGGQERVYVKWDPYFVKSLTRYSDRGLIPGLTGAQREAMAVLEATCVRHGFEYGCDVGDAQFVSCCQTFHARTAFVDARPPRPPRHLLRTWMGTPEHEGGWCLPFHDSFHPKRGGIQVDSTPPTANP…
>UM03143 protein kinase domain-containing protein [Cordyceps cicadae]
MAAQPDNDSKSPPVYDPDQAMLHLLQTACPDLSSRSSQLSQFSQPSPSQPSQPSQPSKSPQPLRASPNHGPPNTHTNTTWNHRSPAAFDSPAPRDSVQDDLQNNHRRTQREVVTGLPRTQTLKRQISERRERLTPVEMLPEERRAISSELKTPLSLLTSRDAANSFATPSAVDSTYDNISDLAFSPNSSPRLLEEDEDELQDFDDDDEEPRRKAPLCLPAPTLVPGVTLIPGTNLPDTTHMSREEVNTLIQHELENVWILNLSMHFRDGSGREKFFLTYRERESVWRRVTISLDYRDAPPDSLEGELANMKLQRDKNTKIYEALRESLPDIHFYDTTTNLTLKTSEGRLHVHVVEDANEKIDYPRVQTLKHLNCPMFKEGDLEFDSHMSGFVFKVRVGG…
>UM02039 BDF1, bromodomain extra-terminal - transcription regulation [Cordyceps cicadae]
MESPKSDAPPPASAPASENKQLVSPPQTERKADSNGLTATGSSPQPAESISEPSATTTAAVPVEPTSTASAPVVNGGSSSEQSGANGASRATESPEKPVPKEVVESAAPSQQAAENPAPSTAATSAPARELSETSAERGSSRPDGEGSASALDEAAQEPAGEAKVEVKEEVKEQAKEEVVTESNDVAKAAPGLESEDVKMEEPLDERLPAVPVPAEPSPALPASKEVSIAEPVKTTDQEDIKMEDAPQGTFATAQAPKQLPSLRPQDSEVDLQPASMSQLNIETQPDTSPIAESVEVSMRDAPVAKVAREREDDGVNDEPVAKRARTEPEEDKPMADLPDQSSVIAQAAAPPDESAAVDQVQTLDTLPNWNDSEANGRTFSLYQRREVRKTIGRLKKTK…
>UM05433 [Cordyceps cicadae]
MGLVKKLIIGGTAYGVAREFNKRRNRDGEAQTRQPASEPYPPQHSQQQDWYPPPPSTSQHQQHQQHQQHQQHQQQPVYAPPQHHQQQYQQGPPAYEQYQRASSNYQPRQGWDEKR
>UM04276 [Cordyceps cicadae]
MADVHAADDSPEQRRLPMTPDAHRRQSHDAAAESSSAGSSRSAAAPDLLTRESLLLHQSRLATEQTDGPARYDTTRRTKRRDRPSGSFLLDGGGVRRSHGSRLPKPAAAAPTARTGATTDSLSNTPESARSIALREKAMRVVSEPFAGKLLTPSPEATHNLSTGSLSQPSPASSRNSHAAPSVDADSTQIVTMALNLSESRRLASRRNVSRAAPPKLLPLPDSATSNDLRLQLKQQRRSSRNISPRPGQSMIPRQGTGLSVSSPLLSSFPLGQDDMYRYHFSASTLARAQKAKDQLELMAQYRRLLDVLPPLKPAHLRLAATSPPASPVGGAKAFAWTSNAVQLGRKYNPLQYIRNRKVRARERRVIDGERQGFGDVDMVKSWVERCEQNVALQQPDDE…
>UM05404 nADPH oxidase [Cordyceps cicadae]
MTAQLGYREVFVKQFTARKLTFHVLFWIFHWGIFAYGWCKQAADIRLAGLNTLKFSVWISRGAGLVLSVDGMLILLPVCRTIMRWIRPKIRFLPLDENIWLHRQLAYALLLFSILHTGAHYVNFYNVEKTQIRPVSALQIHYEQPGGITGHTMLLCMMLMYTTAHSRIRQQSFETFWYTHHLFIPFFLALYTHTTGCFVRDSVDAFSPFAGEQYWTHCIGYLGWRWELWTGGLYLMERLYREVRARRETKITRVVRHPYDVVEIQFSKPSFRYKAGQWLFLQIPSISKYQWHPFTITSCPFDPYVSIHVRQVGDFTQALGDALGAGNAQAKTYDGVDPLGMYEVALHNGQQMPSLRTDGPYGAPAEDVFENEIAVLIGTGIGVTPWASILKNIWHLRNS…
>UM03338 belongs to the multicopper oxidase family [Cordyceps cicadae]
MDCCSEEVPIWMGPIPPGGNFTYRFSTQLEYGFYWYHSHFRAYYNDAIRGPLLVRPAAWRQRPFEGKARTDGEKAALLEAERQATNILLNDWTHELSDVIFERYIRTGAFPSCVDSILANGLGKVQCLPENMFQEVPMPEMPAHDQDRASTSQPNPSEMTTANSLGPRGCMPPMMFKPGFNMTSLPPEVCVNTSSPLLTVFANQTTDGLYVELQEVKVLYMELGQRYSVMIKLNQRPASYYLRFATYPSGDMQQVLEGRAVVSYSAKMPVGDVVDDISQTWTLMNGSAKPGAAQLKPQTLAPFEKNNNAAPGGRADKTLSFVVNQTDIVTWVLDRAPFKEPEVPVIYGNVSSGWTSNTTMHLPINSTIDIILNISNDSMDTMGHPLHLHGHKFWVLGSG…
>UM09344 fAD binding domain [Cordyceps cicadae]
MARLLALAGALLTTTTGVALASWAPSADTKAVCDALLAQYPDKLAWDPLGPYGVHTLAAAGGAYSSANLDYWNAASSLNRAACAFFPSTTDEVAFAVRTLNRHESVRFALKAGGHNPNLGFSSVSGGVLIAFRPNFQTAAPSEDGEAVVIGAGCKWEDVYGVLQPLGKTVTGGRLGDVGTTGLILGGGLSYLSAQHGFACDNVLNFETVLANGTVAHANATSNPDLFFALCGGGNRYAVVTKITMQAFDSGVDGQVWGGVRTYAEDKHAAVLAAVARFTSENADPKAAIIPTFNFAGAAAVLDVPFILVTFFYDDVAAPAGVFDAFDAIPPLSDDTRARPFTSLTEEILAGDMKGLRFRIGVNAFPAMPVPNMTDFLVDHFALVRRRAAAATLLEPLDF…
>UM06501 FCR1, transcription factor [Cordyceps cicadae]
MGAQNTPPLPTEDTKAKKTTIKTTKSTHRASKRANSASAAHHHDIIAGATGIDGRHKRVWKACERCRMKKTKCDGEFPCKRCKDDGLVCTAGIRKKMEYKQLPRGYAEVLENTQLTLIATIHKLYSMVRSAQPWELGEPDLNDRGQPVVHNIAQRLGCIRPNSDIDLPVHSVFPEDEASMAELARQLEEQQPHDVPNPAGAAAGSVNTEGGDSSAYNLTERASSSDLDHSDMEQDYRKLAFGSHNALSLSPQSFASGSDFEFSTTPNDLEAGAMFSTQSASMPDFSSSWAAVPKAQQQQQQQQQQQSPATISMSFMQPQNSLQNLVLMNQDALTADFATIKPDILSYANADVMMSMAADPMIYADFENDSMRL
>UM09504 [Cordyceps cicadae]
MKDKSDASGLFRLKFHQGLGSRAFGGLGDIGPAASQIAGQGGSMASQVLSTASGVMSAAEPMVTQFLQDLKSKMPEITVGTSKACVGTEGGDAKCIGLYGSNHGHADDDETEVIQDWAGKLASLTGLEGIRDIVDRLVSLTDLWWLTPAHMANVGLVASVLSFVAYFVGLLDTSDWLHGRVNALTIILSATSAAVFGLFWYGSQKMGSFLTHAAGHVGQLQRGPSFKSAKISLYASVSQLASAGAQMAMPYAERLYKAYDKQRKRRQRRRGRVVGKPQQ
>UM02627 [Cordyceps cicadae]
MAVTLFKGWPNELLLSLLQLLPLTDLLSMSRVSKSIYALSLPLLYSTIETTWVLGSTPPVVLLLRSLVERPELSGHIRSLRLEGNGVPGRTELRELPAFPIEEPLLSKASKIIKNTKVPFVDLWIHELQSGTVDAIVALLLAMLPNLTSLFLGPNFTVRSRLWGGMFQCALCQPRQNYKLPAYKNLGHVTSKFRAKEYYHTDICNAADVLPLFYLPSIENLSLSIDNPAEFTWPASHAPSPSSIVSLDIYRLRESRLGPVLSVLKALQRLHWHWSYQPDLDEEVSKDVVRLDTAAAALNQVADTLTDLTISAMTRPAYSVGDYDPPPVEIQASLDRLSPRFLQALRCFG
>UM02228 aminotransferase class-V [Cordyceps cicadae]
MHSLIRTPFGKQMRESHFLFGKDYVNLNQGAYGSHPRSVQDVQRYWQDEAESRPDEFIRYIFPLKMHEIRAQVASFLNAAVDNTVFVPNATTGLNTVLRNIRFQEGDKIAHFQGIYGAIGKTVDYLVETTPVTAVEVEYDPTEVSAEQMVDRLRTVIKAHEGRVKVAIFDTVMSMPGVRMPFEQLTQLCRSEGVLSVIDGAHGIGFIDLNLEKLDPDFLVTNCHK
>UM01603 [Cordyceps cicadae]
MWVCFPVYSILIYRLQASVRSFYGIKGDEAADWLDACFCPCQTLQRNEYEIMIREKHHRRCKFPCGNSAQTPSYLSHGSMVYSASHTGTPSTSNQHQEKPGEERKITVPAIIIDTAVDSMPRHPMEGNIPIINITSPQVVIETKSPSHSVVCVADPQVASGVIIQPEHGLEDDPTTVVVRGKFKEHLLNQDVATETPSGIKAKEHRLKEDISQKQPKPSPEHSIVECIDGTASPPLGSAQAKSTLMSVKEALDHTNIEMEPFAAERKAAKSSPATTHSHLPAAVRHDKTPRRFAR
>UM09339 osmC-like protein [Cordyceps cicadae]
MNTLRQSSRPLARHAARRRLLLLLLPAHRRLLASDAPTLYTATATTQGPRGGHITGSEGFQAAYAMPKALGGPGGARKTNPEELLAAGYSNCFQVAMNLAAIGLGRRLPGTCRVTAAVELRGSVREMDMGFRVRLEVRAEGMAGAELEEVVERATEICPYYRAMRGQVETDIQVVRD
>UM00024 zinc finger protein [Cordyceps cicadae]
MTDVDHGAESVSDNPDCECDDCDERFHNEESLRDHEVREHFYCDPCDRYFQNRNNITQHLHSRIHHNSSIPLYEAVRTRDPHGVISKKMLTWSGSTSYEATEKAWNSIANAYQCYLCVRFFGKLTSLNQHLGSPIHQQKLYHCPNSRCKKEFTTLAAVINHLESEICDYMRFEAVQTNVERILDPRRMIRA
>UM09421 DCL2, belongs to the helicase family. Dicer subfamily [Cordyceps cicadae]
MELDSMSDKVQLLLRELLTFRDNPIGIIFVKERATAYMLTKLLQSLTKLRDRFQFGCLVGTSNHQRRNRCLYEFPDSADSDILSDFRSQKINILVATSVLEEGIDVPACNLVICFDGPPTSRSFIQRRGRARMQKSDLILLLEGDQPEIKQWISLESEIAKLCQDTQRKQKEREALEGTVEELSLIFRVPATGARLDQDNATAHLYHFCQKVAPGEFIDQRPEFITEVIGHGLKCRVKAEVRLPTCLPTSTRKFLSANAWVSEKNAMKDAAFQAVVGLYYAGLVNGHLLPYETTEVPGVEAGSSIVTVDPVYQPWHDIAVAWNESQTHWSYTMRLQGPNPTLFAEYSLTLPVFLRPLPPVLVYLDHETAYQVCFSTAEAISRAESQTRPDNTSVLLALH…
>UM01131 [Cordyceps cicadae]
MNRQDCASPALSDTTYYSFNDIELVEPPEPRTESDCYVQQRQQHKRDFDPFEASIMQRQDSGYESYEAPSPRTSVSTCRRPSGSVTRRNSSASNPPRLRSSRPSTRRSARSYNTYSSGNGTGIQQQQPPYKVRSYAQSQPVGYVQFPEPDLVELAEPEGGTALEPSPPSPPPQTTHYWTSDSTRRLEYAAIDAAGRGVKGWVRKHLVPDCLVPDQKHLSFDDDTGSVRRYRLHLEDDIQGEKHRRGQDQAARRKGWRFWRE
>UM09420 [Cordyceps cicadae]
MPTQSTQDPGKGKPIPASPTAEDLVTELIYLMRPFCEGGNGKSLKAMIQGHETLKAELSDLRTAYNTNLRALAQQQIDWETERSSLKEGVEAERARLKQSLSDQKDAGAKLNAETEKVDSLRRQIQDNEKKIKALIEAKKHAEATATKLRGEKETLQVRMEGMGNKNNALKDELAKSKQQHDANLETLNNVQESLTTVRSFLVPLRALDETGRATIAMNWMERCTSSRLLTAYITPTYARLWQKCYQRHRRKARIADGLEMSKH
>UM06676 [Cordyceps cicadae]
MSTDTQPNTPAGWQTFSQSKPVDAIPNHESKDEDNAMGPSYRSIFLDGTPILQQLPGYCEIYTDVLALTGPEIQMSADELTDLEINARVITADQPVHLSMSARGAKKCVMVIYAAVLDQPISVSIDGDQRTELQLGADSGHLQAEIKFDAGRLQVSYSDRHGDDRTPTYQAFLDTELRVALAVCWSAPAVAVSICSFVARSAATAGSHALSQAQAASLGQQLAARAMTGPDSYFAPTLTFDDFAVTLEAQRQAAEAFQRQYETFRAAEDRVDDAKAAGEALLATVQHEQSTRLDLQSQALGKYKAAAATVDACDKLLSDDEEDLRRAKDRFENGLDEWIKRQTFLAICTILGAVFQFAAGIYAIGKGSGDPAAVKKIVDDVEKAEKAAGAAEDVILGSK…
>UM06906 cytochrome p450 [Cordyceps cicadae]
MIDLDPNASSLAYAGGLALALALALTPIIVNILWLQLPRSKSEPPVVFHWLPFVGNAISYGMDPFNFYSRCREKYGDIFTFVLFGRKMTVYLGVTGNDFILNGKLKDLNAEEIYSPLTTPVFGSDIIYDCPNSKLMEQKKFVKFGLTQKALDSYVPLIENEVINYIQTAPALQGSRGTVNIPQAMAEITIYTAGRSLQGAEVRKKLTGEFAELYHDLDLGFRPINFLMPWAPLPQNRRRDVAHSRMRDIYMELINERREAGDSGEEDEEPDMIRNLMQCVYKNGQALPDKEIAHMMITLLMAGQHSSSSSSAWIMLRLASRPDIAEELYQELKQHGFGPSHQLQYADLDKLQLLSNVVKETLRVHSSIHSIMRKVKQPMRVPGSDYVITPDKVLVASPI…
>UM03437 enoyl-(Acyl carrier protein) reductase [Cordyceps cicadae]
MGFTYKTVLLVGATSGIGAGLADRLVHEGAKVIAVGRRQDRLDNFVQKHGADRAAAIKYDITDRNGLDAFVQRVVKEHPELDCVFLNSGVQSMIRLSQPGDVDLDAFHHEINTNFTSVVNLALKFSAVLLEKQTPTALVVTGTHLSIVPSVAMPAYSCSKAALHAFVDCLRRQNQGKSCKFIEINAPAVQTELHDYMGERGRSFGMPLADFVNQVYPQLERSEEHTSVGIPLGISDEDYKNFVETRQRMFEKLSDVIMANMQL
>UM07337 PPS1, phosphatase [Cordyceps cicadae]
MATIAVPRPIPPHRPSSTIDVDADTITPPPSLESTVPSPSPQHAALPNKHIPACPTGPAKYTDLDTPPPSPGSAHDFCQASLLYPPDKYTKTLAGPLAIYEIVASQVSEALDYAAGQSLPAPSSVFPWLHGLNPLNHMQQTFFTGRRGSILKPPSSLRAITLVKADGDLTKSRLKGAISPREILEHRSSTEFVNADPEHGFSVRNFQIQVAKMALVSDIIVYGEDIPETRRMAWNIAAAQKRWKEQNDIHADGIQDYNCFVCTCPFSDFEQHHGGLVALDAAGCLTGHVLDLVHQERREMWDMTIASEISHNVYMGPTPEPGSSEEQWFDILIECSDLGKMNPESLKRVALCSADEVPVVFHEFPSSGSILPPTYSQTEADGILSTCKWLYHISHGTLP…
>UM03538 [Cordyceps cicadae]
MSSGQNKFLVLAPEIRPPTVSSAAATAPRFLSLAPDVSDSHPRAQRTRADSDASSSSSSASSASSPTLSAVDATVPVANTRVLKLSPVHWGAHVEDHQADYHDLAPSA
>UM01531 conserved hypothetical protein [Cordyceps cicadae]
MPHRLDAPVLTVDANVIHKVDTANPANLFGMWTVFSRCADSLEQGRRLENLSWRIWQREQLAENERRLEASASSTTSITSNTNTSPVATSWRPQDLPQLSGSVDSLVDDDAATEFVSESAPLEILRPRIQRLDSTTSSRSRRDRHLSSDDFKQLFVSIVNDTAPLSAPTATFPLATAKKETAPIAPAPTPAEPNTINMSTELAPAATNRVPAPSQVPVRDSFPQPSHAASAEAVIPEPEAAPAHQPVAQKKAPAKFALGGSCSSSEHGTSVDMSKSGLMPPPTKAMFQLGGSSESGSSKSDIQATNAAMPQKMKQVMTSTRHSSQLESESAIESDTEDEYVDESAIEDDDSSDWEDSMEDSGKSSVDDKFFQRVESKANLVSRPSLITLMLAQNERQKN…
>UM05893 glyco 18 [Cordyceps cicadae]
MACACRLLAAKQEDAGMSGQMSARSERGYGFYWTLRFGVGWDEAKPDDFIEVDGDLNTITGTSMANPATRFHLWVYRGRPDVNSIVHTHSPWVQALAAARQPLVVAQMDMTLFYDDCAFLVDWPDVPIADDEVRKGSVGAVDDGGIAASTVGIQLCGSTSDSDHTFGLVATTQGEFSGIQETLKSWGNGECAQFNNSKRITGPAYFTTPFELAPNSTNATSNRDQTTSRNTRMKNRADGECRTVQVKYLEGCPELAVKCGVSGYDFESYNPGEDFCRTLVPGQHVCCSAGELLDYRPKPNPFTGGDTCASIAAENGITPEEIAVYNTKTWGWNGCGTNMWEGTIICLTKGTPPMPASGANTGECTNTAGYISDAEIKAIIKSPSRVNKSFLDGASKSNI…
>UM09486 [Cordyceps cicadae]
MDTASYSTNANAYSSFPAPQDRLSSQGPPPGQKQPPENCGQSCMTSFGQNLANGHMPAGFPTQQPQTTGYGQTFAAGYAPGAASLTVASHGDFQSLERKLEQGLDNNLHQVSECLSQATEHYRNLEASLSCFLHDIVVKTRTAVKLGLDSNERTLRDCLDAKKFVFEPGCEKRVHFMEKQLASLKDGHHALLRTVEQVSGRVAAAQEAMQRMEQKTDTMSGAVMEALKELQASMATKDDLIKYADGIFEKQRTIHDKRDEDTTRFRADVSQSLATLKESVVTLHSVAQNNAYSSEATLQTLQKLEGCKKGKEVIPEALHKIHDSVLAMQGLARTHANTNEASVQRLERMVAGVERGSGYMIEILKEPDYDDKINDQEAPEELAINSVQIIQYPKMYPGP…
>UM07168 rNA recognition motif [Cordyceps cicadae]
MATQSQSLLKLFTPSSDISKMSFDPSLPSPPDSSSSCASSTMLSRVNSASSAVIMQSKLNPESANGTPSKGQGEEPRSGDYAFPGYTFITSPQSSHLNHHVRGKSSITSPMLTSGRMTEPRNYAPRTSGRPMPSEPPPKFNLELPIVSQHEQEVLPATEAFDHQLGVMIQQVLPVPQALTVYQPPTEVYDGRSDKLKALTNPAWGSAMLAAVLDPSNMPFVEAAKQAIPKNHGVVRLGNIPFATKRSEVIAFLGRNSKILNDADEPVHIIMEKVTSKTMDAYVEFMTLEDAMRAVEKHAQNQLSGRPTRLGDRPVDLQLSSQANLMKDLFPVAAGVVWKGVTPEIQPHKPNEPWANFKGFISAEEMVMLVKHVEVPHRSPFSKECPQRPYECLISTLCK…
>UM04906 leucine Rich Repeat domain protein [Cordyceps cicadae]
MAVPPGAGRRKVFDFDTAMFVKGTSMARAMSPSASEATSRSSFSSVRENDDGFAQTFTRSKISSYIDTPVDVFDESGSPTIESPSPVFQPPVTQPNSKLHGFWYPAEGFKGWREIPIKGSRVASRSCDDLRNLHMTWDSPAPLVETPPTGVYPTSDAPLERLPSEILGAIIDLLVVEIPPNGLTTRNTDLMSLLRTSRAIHAATLTTLYRHITIPHSRIFRKFLNTVTEYPVLATIVRRIDFSHFNPSIMFSTAAERLQAQNLTSETLFQCLALTPYLQEFLAQEYIDDDLGPDVLRKLLFDMPSLTSIDFCGCSSLAFKKSFMAILDDPWPETLSVTKLSFHKSLSLPSSVFETILPRMPRVTHLDLAGTRVTDKALLSIPESAQLTHLNLAKCKELS…
>UM05872 [Cordyceps cicadae]
MSQDWGDIIRRYYDDEAARKIEDALSDMPEELVPDGICDRKELFVKDKLLFPYTPVNQGRFANPDQDPDQQTAAWESLVRATIPEDGRVALPFHFLRPLREEYIAWHEENSRYRKMTPKQILAMAGSARKSRYTELRSKQTLHYMDTHPEEGFCDAEQSFPLPREWPQRIADRIESAKSAMESFFCKDFGNFGNFIIQDIDPRTGQQISYDINSPKPRYGDGKEYWDKNYSFKLSAIADRQDQMATKGAFSTANQPPNRIAPWQRIICCEGLSLTSPAAKQNQLFPFQWELGWDSTLGMMAAKMHLSGILRGGNESANPYSHPDHAFHLTFFEKLQGLKVEMEDYYRARISIPDLKTGHLFGGLQRGRQDKPSAQRGWKQAFHRSSFTVHTVSADYEKH…
>UM09377 pfpI family [Cordyceps cicadae]
MAPQILVVLTSADKIVKLDKPTGWYLPELAHPYDVLSPKAELVFASPHGGKAPLDPSSVEAFKDDASSQNFLKNNHLWEHTELLKDLNGRSFEFAGLFFPGGHGPMYDLVDDKHSIALIEEFVQAGKPVAAVCHGPIVLANAHGADGKPLLQGREVTGFTNAEEREVGMAEAMPFLLEDRLRAIGARWNEANKAWGEKVVVDGQIITGQNPASAKGVAVALAKAIGR
>UM09426 protein of unknown function (DUF3638) [Cordyceps cicadae]
MTGEARMLLEAVFDHLVLPPKLSAAFEDDTSMLNWEFATRLIKACQQLQGTSSATHWETLEASLLLTRELYHPVSVETLIAAFRTIARTDGANWLALHVTQQNAAIIIHKKTETDEVVFEAFEVSASAPTVLEAKHALLWSFPCRAVAIPLTKFTKTSFQETIAGFLEQATEIAFDQFAARASKGDKSVVETRDTSSPALITELLMSFFQAMGRTVSVVAMHKRIRDDVILESSEEP
>UM09581 [Cordyceps cicadae]
MPTESTQDPGKGKPIPASPTAEDLVTELIYLMRPFCEGGNGKSLKAMIQGHETLKAELSDLRTAYNTNLRALAQQQIDWETERSSLKEGVEAERARLKQSLSDQKDAGAKLNAETEKVDSLRRQIQDNEKKIKALIEAKKHAEATATKLRGEKETLQVRMEGMGNKNNALKDELAKSKQQHDANLETLNNVQESLTTVRSFLVPLRALDETGRATIRDGFADLFHSAMDLCQSALYHDADGLEMSKH
>UM05753 [Cordyceps cicadae]
MSSPTEPQNVPPPTTEQPRRQSSGWMPAFEGLTRNRNEGQAAARRQSMSDQQAKLGVFGNFFHNNFGRNSK
>UM06063 fungal specific transcription factor domain [Cordyceps cicadae]
MPSAAMYGLSKRGPRIAASVLSAREHEKLVREAEPPRWDVMQAIRYYFEIIKPTCPTEFGEVVDPPFDDHTAVVPVFFTSNIIAFRMAIECKHQSALLPPTSLAGSSELRASFSRYSLELINITNHCIQGGSYWGSKRVFGCFATLLFLDLSARESLWQAHIKACFAYIRDVFDGGVAAVVSRPSPVITFSRLLWQVLQYTTYTDEQLVGLLDYLYDENMPCSFHLRILMIHITRLRDRANTLSTPARQAKLTPAVLQLLAKIDKFDTDSWARADSVLGLELTREVGHIFQRAIRLYGILTLPRPAIVSWARSVAYPTPPTAGTYDSLRVSEGAKMATLLRRVYPKVEYLPGVRWPMVVAGVAVADGAAADREFVDRCLLEIWQHPLAEHGPLLCLQKL…
>UM09136 cytochrome P-450 [Cordyceps cicadae]
MRLHRAIASGKAEYSGTASSGTPIPLRFFSISTKQFYLLSEDVSTARDIELLESSDLEELQYHITAYYSIVEPKGVGFLYD
>UM02546 belongs to the class-III pyridoxal-phosphate-dependent aminotransferase family [Cordyceps cicadae]
MSSQLQAALDAAVASFVARNPKSKALHEEAVKTFPGGNTRTVLHTSPFPLCMKSGRDFQVVSEDGDTYTDLTAEFTAGLYGHSHPVILAALDRVVREVGLSVGATTAQERLFARALCDRFGLERVRLANSGTEANLHALAAAKLFTGRTKVVAFGGGYHGAVLGFKDGAAAPNNVDRADWIVAKYNDVEGAVEAVKSEGVAAVILEPMQGSGGCIYGTTEFLTAVERAAKEAGVVFIVDEVMTSRISGGGLAAVHGLKPDMKTFGKWLGGGLAFGAFGGREDIMAVYDPRVPGSVAHSGTFNNNTLVTHCGHAGLTEVYTPAVADAFTKTGDDLLAQLNKVSEGTKLCFTGTGTVATSHFVAHGPRTIADALDVTEIGELKDLFWFHLLENGFWVTRRG…
>UM03161 [Cordyceps cicadae]
MAAPLVLTARTRALMVVPILLAVLTGIALFVHSDVNTPLLWSQCHAHARLPGLSRLPLLGTPLCYLVSFFQAALDSSRTRAVMGVVLAFVGALLTVGTAESARGCNRPARLVANPTPSWLLFNLLGGALVWQLLIVPAQVQRLRNIFLAQKRGATGDGDGDDEEEAVGGGGGGVDRLQALGVDLDRNIAGAEVVAIPVAVLVGFYLPSALMLGYNSPAAIGAWLPFPLYVSLVRQAVRWALQRVWEHTAERDVHLETHRRSLVAVYGAPALSSVLAHAAVLWSLTRPDDRRELTRSCVKFVEIDFAFIAATVLYGVLVETNWKVPAYMVGVSALLGPGAGTLAGWLLRENVIEKELGAVIDLATAEDATDEPSEQTPLL
>UM01069 hydrophobic surface binding protein A [Cordyceps cicadae]
MKFSIVAATLAVGAQAFVATPVERSPPTLVERDLATVTSVLADVKTGFNNLQAAAAAFNGDPGPLKAEAASVISKVEAGTTAIQNMTPLTVNECLSLVTPSNDLAKQGQALVDELKSRIGDVQAAKECDTVRNFLSTGVTDAEALVAALKAKSPTAVQGVVQTQGNKIIKPLQDGQAAFATDKCVNAA
>UM06303 alpha/beta hydrolase of unknown function (DUF1100) [Cordyceps cicadae]
MVCLTRYLLAAAAGLALAAAQNSTAAPPGNGPRNPMLQLSTDPSFHYEILRTLSLSVAEGADLGEVLVAAAQIRASDFESYHAAFASLAERVDAQARAVDARRHPVSARVARLKAASYFRAADFFLHGDWDDPRIDTLWARQTAAFDAALPLMDPPGRRTTLRAADGSFTIPAIFYAAAATGTGGGRRPTVLMCNGFDGAQEEMLHVFGKAALDRGFNVITYEGPGQPSVRRGQGVGFIPDWERATSPVVDYALSLDEVDPAAIALVGYSLGGYLASRAAAFEPRIAAVAAIDGIFDFGATFTDQLPPIAKQWLQEGRPREFNDLFAQAVADPGTPTGVRWALQQGRWSFKAADFFDFATEVQRYTLAGVADRITQPIFIGDAELDMFFPGQPKQLAEA…
>UM00049 [Cordyceps cicadae]
MDTAPASFAVTLSIFFSQDPPRSPDAPEALLALPTGSRSTVTAKDMWDSLRTLGVNVNDLTAVAGACTGNMTVAYDCTSLQGAAKLKRLSDLAAEQLVVVKSQHAELKKLQTDLSDAERMVVALRAEKQQLEIGKEHIAHEISRLQLDDSLRWGVRDVDEEQEERFSDDI
>UM01746 pfam [Cordyceps cicadae]
MAHLNSTAATQDPSVIVGAACRVPGATDLHELWDLLDSKRDVQRKMPSERYNADAFYHPDGANKGTSNAMLGYYLDQPLDQFDAAFFNISGKEAEAMDPQQRLLLEVVYEALENAGITLKDIKGTRAAVFAGSFTYDYQSMTNRDLANYPKYTVNGTDANAILANRISYVFDLHGPSVQVDTACSSSLTAFHLAVQSLQTGESDTAIVCGTALHFDPTIFITMAEFGMLSTDGRCRHLDASGSGYVRGDGVCAVVLKRRSGAEASGDRIRAVIRGTGTNHDGLKEGMTLPNSKAQAALVRDVYARAGLDPRETGYFEAHGTGTQAGDPREALSIGEVFAAGREEPLYVGSIKTNIGHLGGASGLAGVMKAMMSVERGRILPNMHFDTPNPNVDFDGLKI…
>UM00922 belongs to the tannase family [Cordyceps cicadae]
MFLYKIAASLAICALASTVNAAPNSAASDSSNQCDASAIELVAPQVTILKITAERVDDYPVPQDPVYNVFVPLSSAPSTVSFCNVTVTYTHPGWDDRIQVFAGLPLQGWNRKFLALGGAGFSTNAPLDVLATMAAFGYASVATDGGQVWQDISWALKANSTLVNYPLLTDMASESLKDMTVLGRQLAERHYGETAERAYWVGCSQGGRQGMMMAQRYAELFDGILANAPALRWNDLLVGMQWQSVTMYETGTAPSPCVLDAFTQAAIDQCDGDDGLEDGVINDPGSCGFDPYSLVGRSVSCGADDEINVTDKDAFVVRQILTGPPTTPGGNGNGNGNGSLFVGYDVGTNLSSAVSTSCADGHHNCSANGVIFANEWIPKFLAKDYAFDPLTITYDQFYR…
>UM09128 phosphotransferase enzyme family protein [Cordyceps cicadae]
MYSGFTQRQPSREHPLSDEEIQERTERFRKSISLNLVSEAVEQFVNPPRTFVISPENITVGTTFVCILVQFLPQGSQDWLVRIPVPTTLDDDHQWEVTLREWFTLKHIRKNHSTIPVPTVKGFGLKPLLYEAKTLQPFIITERMPGEPLNYRKLGNLNFGQRVHLASQIADVLAELETEKLPRTGSLDGRPMEHGFYIGPHASRTDSHLSDRDGVPRNNRRQCCLTARESILQHKEHFSDICERVLSHCPRVDQQPVQDRMAETDAVLSSMNLDESFGDSKADFVLNKSSFRMRDVLVDAHGNLVGITSWAWSEILPRQLCVPPKWLLRLVHDLSVQARQLARAGVIVEDAIRSRDVSAVPGLPPPTGSERREVATRRREEGPRPAVKRLGKDAPRRSE…
>UM01724 protein of unknown function (DUF3716) [Cordyceps cicadae]
MYSAELVYIAPYLMSAEKRREVNRINSAASSRKNSLADASAATSAAPSRAASPSRGGKKEKKKQHKHDPLQSAVKMNMNSRLF
>UM04043 chloride channel protein [Cordyceps cicadae]
MVPASMSETAPLLATESQLRTRNRNPRSTSTSTEPALAPYTGYATADWLRALVHTSHAETGAASRWWTPAAQAWLAAGVVGVLTALVAFTVDVAVETLSDWKTGRCIGPGAFWLSRRACCMLDDNNNIINNVDGACPRWRSWADSFSGAYLIYVATAVTFAVAASALSLKTRHELVVDAPAAGYGGQAIPGDQKRTVVVKTMYMATGSGIPEIKSVLSGFDIPHLLSLKVMVVKSVGAIFAVATAMCLGKEGPFVHISACIGHLVSRWLPAPDRAGTENAMRTREALSVACSAGLSVVFGAPIGGVLFSYEEISTYFPRRVLWRAFLCSLVAAAALRELNPAGTGKLVLFETSYGVDYDVAHYAVFALLGVCGGVFGGVFCAANALWSRTFRRLPVIRR…
>UM01096 [Cordyceps cicadae]
MKVSVIAVLAAGVAVGAPTGPVQDYAIAVDAVEDYAIGVDAKRATVEDYAIGVDNKKRGTVEDYAIGVDTVQDYAIGVDAKRSTVEDYAIGVDAKRSTVEDYAIAVDAVQDYAIGVDTVQDYAIGVDNKKRAVEDYAIAVDTVQDYAIGVDNKRRGTVEDYAIGVDTVQDYAIGVDNKKRAVEDYAIAVDTVQDYAIGVDNKKRAIEDYAIGVDTVQDYAIGVDNKRRTNVENYIIPVDNKRRATVQDYAIGVDN
>UM00237 converts proline to delta-1-pyrroline-5-carboxylate [Cordyceps cicadae]
MPSAPARGLIHLPVHRAILSAVRVSSPSCVGLHDKSRFSAAIQRRHIHNSERMAISSSDRRTNTVAELPTVDPTTQPPSTEPKSAPLSVLPMTMIIRSLLTTIVSSSPILLPPSLRIMSYLANTSNPIFNSDKNPLLRFFLKKTFYAQFCAGENAGEVRETVSRLKNIGFSGVILCYAKEVVLTEEQAKAVAVDDQGKETAVDIANEIEPWANGTLETVALAESGDYVALKFTGAGRLALYQLSQNSEPSPYLYKSIDAICALAQQRGVRLLFDAEQDALQDGIDNWTMIFARKYNKSPESVTVYGTYQAYKKKAPAVISSHLAEAQEGGFSLGVKLVRGAYLGSDPRHCFWETQEGTDACFNGIAASVLTRHWGPMVEGKGEFPNTDLVLATHNVESV…
>UM06593 [Cordyceps cicadae]
MQLTSFLCAAILATLGVASPIIEYSHANNNDATARRAIEYSHANDNDATAKRAIEYSHANDNDATAKRSIEYSHANDNDAVAKRAIEYSHANNNDATAKRAIEYSHANDNDATAKRAIEYSHADNNGATAKRAIEYSHANDNDATA
>UM07236 [Cordyceps cicadae]
MAMVATVTVLPGTRIVPLQCGPGEPVPGTFGAIVGPVDCATTIPNPAALNICTESRAEAIKSYRRSFGFFGQPGRIYFDFSCDVLYFGPRQGCMAAHAQFRTCMALCDTSDLAALRRIAISDALFWIGDTYCSTAAANLTINVLDKVNHSLPNLEELVFVPRQEDEARDDVDHVLQRIHDQVNAAIHALSQLHQVEWRVPVWRVTTLRGIYDTAG
>UM05874 [Cordyceps cicadae]
MLGPLDKRRKRSRCQRCASSHLKCSGATPCSNCNKKGKPCIYAAAASTEVPLIIIPSGKSGRPAISLAGRRRTPVAAPRPRPALDDERYFHYFDVFARRNSFSGKGRLFTQDVKRMAELHELPYFLDSVRALGAIQASRLSPSSSTHAFDTYTSYTLYSQAVSGLRSSLDKQREAMSSSSRTSLLWTTLLLGMFELMSDTSGMGWLQHMVHGTAKGLAAAGPSICSTPAGARMFLQAKMFEVCRTIVFNDQTILTRPEWRAASQSLWLDAGFVHEWRPLDALVDLMLLCPDLRYRANRFCRSEDVKPSEGIPEEGRDIANTGMALRAALTMWHAVHLGQEETTGSDAYAEGDDECGLLTRLFWAAISIYLSGEFDYEMHHWKRFGLAVPTLAPTTVRQH…
>UM07176 choline/ethanolamine kinase [Cordyceps cicadae]
MDDTRIPETLRHRPPLPECKDYGLGITLLGDATKSRDQRNDNPSEPQRRIDEAVFKAGSPQKIERKPFAALYQEYWQDSMDNDTDEELEFSSNYLLSKAPGRQVNLACHRTRWVVYKEGQFISSNENIALRNAGQQGLPVPKIFCRERLYSAGGEDVYSIKMSYIAGRSLTKLWVTLTHEERIDVFTQVRNMLLRLTIPENAPQIIGSCDGLDIRDSRLTKTYFGPICKSEKEFNRYLVSTISSAPVNIGRDYLRNLNQKRHRIVFCHGDLSPDNIIVNEGMRVIGLLDWEDAGYYPEYWENIKFYSRPEMVNGWHEYGKYILPHVYEEEVKNFLAVQKYQLP
>UM00022 MSB2, mucin family signaling protein [Cordyceps cicadae]
MSPTNVDILSSAASDNPTMQSTTSKNLTTPPVRPGSSRTIVTAPISPGDLTIAGTIPSTSTSSTSSTYAVEPMISDPVTVVRSSPGVSSSPAVTPSSSDGSTIVHSSSNPGSNHAVEPTSPDGVPVTQGRLGLSSGHAADPTTLTVVRGNPGPGSDPARHSTTVGDFTTVPASPSSSSTYAVKPTASTGLTAEQPASSVNSKSVAGPASTGATTTFNGPTSVYSESEDEAGPASKTTHAPEPSRSTTSVGIASTLSTEPPTAHQSSSVYSASPTTLGRTTSGTPSNTWTLTPVGALSRTAHGTATQDVAFPSRQDRVSAGVSTSLPPWTATTASSPATASKPQTAMHAAAIDANTTVKGSLLTVTSPTPPPAGTRADVAKNLTTAGAAVTSQAVRGSSS…
>UM04187 zinc-binding dehydrogenase family [Cordyceps cicadae]
MAAVAVPQTQTAIIAADSEGTLKIADNVPVIPLEPDAVLVKTAALALNPVDTKMFKGFAAEGAILGFDFAGTVVAVGSAITKDVKVGDRVLGSADSMDVKRPSGGAFCEYASTPASLTLKIPDDMSFTDAACISTSLASAGMALWFSMKIPATMAAPATGDKRPYVLVYGGSTSTGTMAIQMLKNAGLRPIATCSPHHDEFVLSYGAEKVFDYHSPTCAKDIRAYTGNALAYAIDCITLASSMKICYEAVGRAGGRYCALDPFPETQATRRVVKPDWILGSTVKGRGSMWPAPYGREPDATARSFCEDLYAAAQVRLDAGELKNHPAQVMQGGFEGILEGIEMIRRKEVNGFKLVYPVN
>UM08819 [Cordyceps cicadae]
MSALMLPESVPKWDQLVKQLGLEKTTLFSISRLNSASKIELPQFLMLRVIYQTQSPFDLDKLFKDGSAVTQQTWSATKKFLGSCQEYLAYVNSIRFSKGRGLGPFEMAHLYQKRSSELIVDGSQRGVDSSKITIQRRVTRSQTRAQQGSPTPKPPEDLSAKMEELDLHTPEQQSGDGSSSSGGDDPTYLFSPGSGTPIPPSIADKVYKFIEDEQIVNFALILLLDALVLIFPSVSGFWSPYRSPFFVRDGGTEVYQARVDGVFRPSRHLPGNMIVEVKPHSRTTNEKNVNMQESAQMAAWIAEYPRLDKQIPFKRAALKGKGAASQSTALPERPEGKAPAEKKGPARQYRRVLISQNRRDVYITIGTYDDAYIDYITNVDQTEAFLKMDRYVPVLGGID…
>UM08377 [Cordyceps cicadae]
MPSTEHNEPFEEGKENSHLQTDPKDQRSIANRLAAETRASEETEDPEITRMKEDPTAPARDKGNEPSRGAKIDAQIQQEEQEELERKGKA
>UM06895 cupin domain [Cordyceps cicadae]
MVFTIPELPKFERGRPLPSVEVAYHYKLPNCPGKSSVGILVTFPPNAATPPHTHAGASVSVLVLEGTVINKMNDEETNVLTKGESFFEAPCCHHKVSNNYSTTEPAKLLATLVVDDEVLEKVGYEGLTVVDPEYADIKL
>UM05152 long chain fatty alcohol oxidase [Cordyceps cicadae]
MADSVLLEDSTIYTPATAKAPMAHATGYEPILDKDLPDISFMTDAEWTTYFSISEALVPGIVPQTKVRDPMRQLGIPDKEFYAAVDETLASLTNPPPQQKLLEWLAFPAVDEPAFRRECQHSVASAALRMELAKFMSLLNTRYGSLLLTGRWTPFYRQPLAVRQQILKNWRTSRLLPLRIILKSMNALTRKSLGASSRFINELGGFEQLPKNWERKQGYDFKFIQIADGAGTHTIETDVVIIGSGCGGGVSAKNLAEAGHRVLVVDKGYHFGPENFPLSQVSNKHIYENNGLVISKSSAISIAAGETWGGGGTVNWSVCLKPQDYVRREWVAAGLPLFGSSEFDECIDRVWSAIGANQKAIRHNNQNEVVLNGSKKLGWHSNVCDQNTGGAEHYCGRCH…
>UM02470 catalyzes the methyl transfer from S-adenosyl-methionine to the C-24 of zymosterol to form fecosterol [Cordyceps cicadae]
MSSTLSNLEREDHSRDAAFSKALHGNSADAKGGISAMFSKGGQAKQVAVDAYFKHWDNKPAVDETPEQRAERTAEYATLTRHYYNLVTDIYEYAWGQSFHFCRFAYGEPFQQAIARHEHYLAHSIDIKKGMRVLDVGCGVGGPAFEIAKFTGARITGLNNNDYQIERGTRYAAQQGLASQVDFVKGDFMQMSFPDNTFDAVYAIEATVHAPSLEAIYREVWRVLKPGGTFGVYEWLMTDAYDDDDLRHREIRLGIEQGDGIARMCRVPEALHAIRAAGFRLLRHEDMAARPDPAPWYWPVSGEMRFVQSLGDVWTVARMTRWGRAVAHGLAGLVEALGIAPAGTKKTADSLAHAADCLVAGGRENLFTPMYLMVARKPE
>UM06769 MET1, siroheme synthase [Cordyceps cicadae]
MEEQQSSPQPNVLLAGLCCRDNVHLVVGTNPLAAARCAQSLAAGARPILVAPATAPEDLHYNLQAKIDAGSVKWERKPLEDADLFRLGRDDVDGVVDAVFITTGNRETNAHFAALCRRNRIPVNVVDAPDLCTLTLLSTHVDGPLQVGVTTNGRGCKLASRIRREIAASLPADLGAATARLGNARRRIIQQDRCENTSATGDDDDSTGQSAAFNKLVSPQDAEDAKTRRMRWLSQVCEYWPLSRLAAVTDEDVTRLLTSYPGTSDLSSSSSFSSPPGDTNITPKLGRLILAGSGPGHPDLLTRATHRAILAADLVLADKLVPSGVLALIPRRTPVRIARKFPGNADAAQEELLAAAHAGVLAGQTVLRLKQGDPFLYGRGGEEVAWFRARRLGHRVAVL…
>UM03352 [Cordyceps cicadae]
MAAPASITLHNLGGRWRMNADLSDPYDEMLKAQGVSWLWRKVLVKSGAELWVTQTVEDGGADRLVIQGKSSNGLPDSREDRLITGAWKELSFPIFGKIRGCTRWVARADLASAWLGEGMVLGDDDKVILMETIQLNIDTVTMQANGFRIIDGERRYVRNVEVTNSKKDVIRVKLVYDYLGPLEE
>UM07114 domain of unknown function (DUF1996) [Cordyceps cicadae]
MIAKSLLALPLAATLAAAQGGLFIVHCKQLTVQRTDPIIQPGQLSSHVHAVVGGTGYYMSMSNEDARNARNTTCDKALDKSNYWQPQLYHQHHDDSLELIKLLGIAAYYIDRTCDYQPGRRNCRGTPGAIAPPKGLRMLSGDTLRRTYNHSDYSNRAVSHVCLDPGKGYVELPQKLCNEMRAQVFFPSCWDGKNLDSPDHKSHVSFPGIGDYNGGVCPESHPVAIVSVFTEFYYNTRQVQGSAFRRWVYANGDTTGYGLHADYMQGWEDQDRLERAMKTCTGKQGTNSPDCSLYVGPNGAGKTSFQKPERDPPSEDVGLNGRLQKLPGNNPIDG
>UM00373 transporter [Cordyceps cicadae]
MLAADPEKQGLPAAHSHDDGYDPERHERLGTISSCSDDDDHHLDDTASSGVGRSLSRVASAMSRTSGLSRTVSEVRDGMLNQRDLEIGEDSSDGDGSKEQQQQTPDPDLVTWDGPDDKENPKNWSLNKKWIDVLLVSLFTFISPISSSMVAPALPAIGEQLHITGRTEQVLVMSIFVAAYAVGPLFWGPLSELYGRVLILQTSNVWFFGFNLGCALARTEGQMVAFRFLAGLGGSAPLAIGGGILADLFSAEQRGKAMSVYSLMPLLGPAIGPVAGGWIAQQTSWRWVFWSTTVACGLVQAVGLAFLRETYAPVLLHRKRVRLVRATGNAALRTEHDHPERTLAQTLGKALTRPFRLLGTQLIVQILALSTAEEYRQRPGVQGLNYVSIGLGFFVGTQV…
>UM08866 fAD-NAD(P)-binding [Cordyceps cicadae]
MGKTLTQPTPVTKPDVVIVGGGAGGIAVVLHLVEQAKKKGRVLREIVIVEKRELLGPGLAFSSDCDGTILNMHSDTMGIYGENPQDYTQWRASLEDGPFPSRVDYGEYLQDRWRTATEEARALGIAIAAVQATATDIDRAGGDGGSSAYTYTVTLDDQTSLTAPAVVLALGNFTGCANAHLAGRPGYLPHPWPTARLRGSIPPAAPVLVVGSRLSAVDTALYLAAGGHRGPITFMSRSGRLPRVQGEPAPTNPRRYALHELARTLEVAAGENKEDNLLRLATGLMDEVSTATGGEWGWMADGGGGGGGWSPEEQLRRDLAAAREGRVRWQAVLNGTAPVVERYWRALPASSRALFMERFNSAWMTYRHAMPVRNAQRVLALLTSGQLRVVRGDAVAWEE…
>UM06459 beta-galactosidase [Cordyceps cicadae]
MKISLALLAAIATPATHCLTLGSRSQLYNVIHEPGKRELLQNLVTWDSQSLFIRGERVLLFSGEVHPFRLPVPSLYLDVFQKIRALGFNTVSFYVDWALLEGKPGEFRADGIFALEPFFEAATKAGIYLIARPGPYINAEVSGGGYPGWLQRVKGVLRTDAPDYLTATDNYMAKVGAIIAKAQITNGGPVILFQPENEYSGASVSPFPNKKYMQYVIDQARKAGIVVPLIDNDSYPGGTGAPGTGEGEVDIYGFDSYPLGFDCAHPDVWRAGNLPTNLHQTHMRLSPSTPFSILEFQGGSYDPFGGYGFDQCYKLVNHEFSRVFDKNNLAAGVNIFNIYMIFGGTNWGNLGHPNGYTSYDYGASIREDRYLDREKYSEMKLEAQFMRVSPSILETTPSN…
>UM04626 [Cordyceps cicadae]
MLAAAAIDNLLLNSTMMARVSLVAGYLLARTASATVFPADSFLVRAEDVLSRPYVSVLSAEAAASSSSSSSPGAVLRRQQPNANANTTSDGKGLQLRPDGALDLSAWDTVTDAVCVEALRSLHRSSNPSGNCICYNLPSLDTTSGVFEAELRLYKISEPRAPWVGIQPADIKVSVAYKGASASPVSPGSTPPRQRRRGDLETREENGDPRLLQAYMLVGQIDRERMSDLMSMAAIQSLIMPTLTLSATNASGSRVATNVSLNEATFLNGVFSREVVLSDFSAAQAAVDDALAALHNGSAAFVLPGVDLMIFPVGLVITSVWLFLGLAAYGLGTFDRIQYAEMFKQRKGLDNSRSRAGSTI
>UM04086 [Cordyceps cicadae]
MAAPPALGALGFTFTVMRAMQFIGLVIIIGLSSSFVADIVASSYAAPPALIGTLVIACLAEVYVIISYILYWDSLLPLLVATAADGLCLVAGIVVACVVGKPVSYLTCDAFPGRGNTAVFLASLFANVRNLDGHTFAWAAPSKPSCLQLKAIWGISIALCALFTLSTATTACLWRRLKSGGGGGGGGAPPKDLA
>UM09355 aspartokinase [Cordyceps cicadae]
MGPSNNYNHNHPGLDWVVQKFGGTSIGKYAYQIAQDIIRDSLRRNRVAVVCSARSTTSKAAGTTTRLIEIFNRVDAARVGGAGARQLADAVDSLRRSLQVIVEEHIIGAAPLLANKAALDLLSARLSLEAHKTVSAVTSALQAAEYEHGWVQDLVVSLGEKLSCLTMVAILQDLGIEAEYVDLSTILPPSSSSTPSHDNTLYYTQLSTAIGARLSSCGARVPVATGFFGHPSPSPSPSPSPSPRRRRHRPSGMLASAVGRGYTDLCAALAAVGLAAAELQVWKEVDGILTADPSRVPAARLVPRVSLREAAALARGGAEVVHALAVRVVAAAAPTPIAVRVCNVKRPGAAGTLVVRTEGGSSSRGEGSAIEDSDTDGASLKDGGGGGGQCRAITVREDA…
>UM09416 ankyrin repeat [Cordyceps cicadae]
MAHDHDAEKSTVIDYLCLRISEFPLNTSHEQLKKDLKSLLDINPDTAASVHGTILHFVCRADKKYACATASFNTQITAEKLAARLNKAVTLQKKHVDVSYHFDADFCGITPLFEKVGVAEVDVIAVPRLASHAVGSWKSPSSHHVWLRDYLPEMMENIRVLLYGYNVSLEVGNSKDSIADLGKRFLESVKAFRSATGTNRRPIILIGHSLGGLLVKEALINAHHLYKDPDNNDFRTSCCGLLFFGVPNLGLTRGQLLTIVKGKPIQRLVQDLVVDEDSEPSTFLNRTSQNFAQTCVSPYDYKVICFFEHNPSPTLKEKDGKLFETGDEMLLVTEQSATRTGITTMKGEDNISLARNHYELVQFANKSDSDYLIVRRRIEILIRDARTEVERRLAEQNEL…
>UM08868 gAL4-like Zn(II)2Cys6 (or C6 zinc) binuclear cluster DNA-binding domain [Cordyceps cicadae]
MQHYLNVANNDGSFNESVPDSVDASHARPGPSSQDISDVLALLPPYHTAILDQAISALVPHEDFTALSLSASSPIPALTDAGYEVLAVKAASIVAGLRTLHDRLVVADATFSGPHDIDQVAEVFCADRIRFFAAAFFRLTHVHFPLAHCATFGTHDTSPFLILAVAIFGASRCAAFEHTVQAKSFTGLAEEYIFRELESFNEGPAHQLTLPQLQTVQAAVAMTNLMMNHNDWSLRERARLRRLPALVSSIRRFRLTRAISKPTLDWHQFILGETAARIATLTAVIDWNQARMFYCPPGLSVAEMRCSLPCHREIWDAPNAAAYILAKEAVDGARLASDTMPCTSISELVGMLMADRWSADAQTCHLNLTLESLSAVSYAMMALTVSACQMLILPGAQSC…
>UM06632 ulp1 protease family protein [Cordyceps cicadae]
MPLRKHIAGRLGGSRSRSDDDKTYLSYYDCNLTFGDVKSLKNDWLTDSVITFWQEFLERETLPRYPQAHICLLRPSMTFWLMHADSRETNGGLPNLTRVTHLFLPINDNRNVSDAEGGSHWSLLLVSVHDGIAFHYDSLGNANFNEGRLATRKLSAHLGRPLRFINLEDSPQQENGSDCGVFVCLLMRHLLVKRLLGATAREKVSMSMGGKMVDSHGGRKEMLRIIENLRKEGERRLSRSTSPNKDQPPPRID
>UM05870 phosphotransferase enzyme family [Cordyceps cicadae]
MAGVVRQEIDQAALEDYIRDNVPEIATPIDLKQFKHGQSNPTYLITAADDHRFVLRKRPPGSQTSAHAHRVDREYRVLAALHGHRSSSSVPVPRPYALCTDPSVLGTAFYIMEFLDGRVFADVGVPGVTPEERTAIWREAAAVLARLHAVDPRAVGLEDFGRPGGFYGRQIRSLDAISAGQSRVVDGRTGRPLGALPYYDECVRFFRDPGVQPRERSCLVHGDYRIDNLVFHKTEPRVIGVLDWETSTIGHPLSDISSLVTFFYMAQHPGASPYDLSSLLPGHTPGMPRPEEVVAWYARSEGSGYDPTAEMDFGMAFGVWKTAVLAQGIEARMVTGQAGSEQVAAYAAIKNPMAELAWQLTQYYRSGWQQGARL
>UM06977 [Cordyceps cicadae]
MAGRSKGDGSMPLPRISGFSEKWWYSHKLPPAKEHLMSRILGNQRYQKGNRAARSYANLVVLFRVMLFYKPLRHHASFWEWVARDWGIVFDDTEHLVRGIADFYADARYAALGASEQRISLLVRLVDEWLMIRPPPEIEHREEIALDKIQATRMAWIKVRDYHVDMLMDSSLPACLAGVELPRKIVTSLWEVDPEIAAIMKEVKTSRKPKRSTFQAGGGPKLPVNPAQPPAGLKLPPEPKKKVSNLSEGEKDERESASTSKGSAFDERCFTLVKSDIQTEFPWPPPADHTHKTSQIFDSVLDDYYAAESSSTFDLIDITSPAPPSPPPGREPIPPPPPPPPPPPPPPPPPQQQQQSLPKPSPALVQSKLTQFASNIPLNNSTSTIACSNVASSTVASST…
>UM09417 phosphatidylglycerol acyl-chain remodeling [Cordyceps cicadae]
MPLTKQSGCSYHFDADFDGITPIADTEGGADVDIVAVPGLASHAIGSWKSPSSHQVWLRDYLPDDVDGSIRVLLYGYNTSLQGSNSKDSIADLGGRFLESVKAFRSGTDASRRPLIFIGHSLGGLLIKEALVHATNQSNDSDNNNIRKACYGLLFFGVPNLGLRQDQLLAIVKDKPIRRLVEDLVVDDDSEPSTFLNRITKNFAQTCNGPYRYQVICFFERKRSLTLKEKDGKLFETGDEMLLVTEQSAIRIGITTMKDEDSIPLATDHKGLVKYSSRSNADYQIVKRRISGLVEKAQTEVGRRFA
>UM06542 UGA2, belongs to the aldehyde dehydrogenase family [Cordyceps cicadae]
MAALKDLLQDSSLLKDRCYVDGKWIEAASGKRFSVDNPSTSTIIGECPDFDAADTEAAILAASRALPSFRRTSARQRASFLRRWHDLMLAHAADLATIITVENGKPLADAATEVRYAASFLEWFAEEAPRVCGDAMPASSSDACRIVTAREAVGVCGIITPWNFPAAMITRKVGPALAAGCTVVVKAPAEAPLTALALAELARRAGESLLPTAAAAAAVNVITASPAGTPAVGEALTTHPAVRKVSFTGSTAVGRLLMRQAASTLKKLSLELGGNAPFIVFADADLEAAVRGAVACKFRLSGQTCVCANRLLVHRAVRDRFVRMLAEAVAGFRVGDGLDPATTHGPLIHGRAVRKCAEHVEDAVAGGARVLVGGGPVPALGSNFFAMTVLTDVKPTMRV…
>UM01895 RDS2, zn cluster transcription factor [Cordyceps cicadae]
MTDRKSLDAAPNGKEKAKPKPSVVVKDAAKDQNDNAAQKTSPKKRRKVNHACVYCRRSHMTCDLERPCTRCIKRNIGHLCHDQPRESDIKKPKTSKQGSVDDSEAASSTSTTMGPPPTFNRQRSDSGFSGVLGQGNSGLGMVPNLDMQPGAINPTGNMNQFAGFSDAWLTAQNFNGMNQYNPNYLVGDNVNEFKLLNDFLNSNLLDEAGIAPDDTQTTTPTFARGQSELAAGFSAGQSSSPNLTTSMPPPPPGSAASASTPGRTRSSRIAAAADKDKEREYYLQAADPAGNAIGEERMSRVLMAKYDAGLLKPFNYINGYARLGKYLDGHIAASSKQKILRTIHNFRPKFREKAQGLTDLQLLYVEMWFERQLMDYDRVFASMAVPACCWRRTGEIFRG…
>UM02237 cytochrome P-450 [Cordyceps cicadae]
MLLISAIGIALIGFIAVTIIQALTSPLRSVPGPFLARFTRLWYFFRVVRGHFEDENIALHRRYGPIVRLTPNMFSIDTPEAVSAIYNVGSKMPKSAWYDTWQHPTAERANLFPDRLQKRHAEARRRFQNLYSMTSLVSYEGYVDSCTEIFFRTLDEFAREGTTFDLAHWLQCFAFDVIGDITYSKRFGFLDHGEDISGLLAANQKLISYGTLAGIFPEVHPILYRVMGWLGIGGAAGRNYVLEFAHQRVAQRRAEMAADVEASKEEASDGYKPQSFLDKMLLQSEKDPEKVTDDHLVSMSLANIVAGSDTTAITLSAILYHLMRNPAAMARLRGEVEELEREGRLDDRGHVRFQDGKNMTYLQAVIGEALRMHSATGLPLWRDVSKDGLELEGRYFPEG…
>UM00028 [Cordyceps cicadae]
MTTHLLVNLAKQLPCVIVIVTTFVIVMSKTTDKEGFFHWTARASHDTRRGLGDLQSAGSDVAKSLFTSARIGTSHICGTMAGRDEICIAFNVFVCIAAAILFFLLLSLAFCVAVAVMASPPRFVSGVGVFCQRIGLAFVVVGFAFAMGTHEIGAQLQQALGGQLKTGVAWVGAAVTLIFSTLGLAVDAYFWYRDRRLPTPQEGEARFADELDVRGVRDGGGYAS
>UM09575 [Cordyceps cicadae]
MTTISTQEWLSRSLRENPDSFGALHECHTFRARIPTQIQEADSILAMPRRPIRRVLRQKMQSELEVHSYLDRPDLFDFDIIVVAFAKPPRTDTGEFPLPISSGLFDRVTQALDTSPAFLAVMHTGVASFLSSREGKNGAPVQQSEQLIIQQTRSHSHFSMGLTVSESGKTRILIFGAQAWSVSQLFDYLESANLSLGDNSISIPTAVLDLQAQWFNGTINSLKQRVGDIEDTTGMRKPINHEDLQHPAQDWKDLDMVPITGELSSLLSRVSFLKMQAETALYLIQRMHHHAGILTAKTVGRLGYPKHEDHGLFNRLESTRGWFIGLMAQCDYLARRTSAQIETVYSLLASQNSFINIEIARASNAMAELSRSDNQAMLNLSELSRQDAQLMIEIARDSR…
>UM00116 [Cordyceps cicadae]
MPITLPRILLGSRCITKQSSIPQAPCFNASPATPTTFHQPATSALKPRPPPPSYHPHQQPSATSTANRDGTRPGDTTMPVTEFAVFTLRDSYDPVELLEVVMECQEVQDDWVRANHPNDCAKRACVSRMYTDTTLSPDRVAITAPWPSPAAHHEWIDTAANRGVMARFAAFLPGGAVPDHHCDDARAAGPHPCFLFFHMDAAGRRPVLHQAFSAKEPLVVTRLAAQGGGGGGAREQLQAAYRQLEEALVAEDPKDRVWAGWRIEREKDQEELVVFRKADLDADRLAPLQQHGKPIGRELHIREIAP
>UM05224 [Cordyceps cicadae]
MPSETAVFNRTLTNLGPLTTVFTPAPSCTALASQSDAGFIFWHRTFRGDAAPANGADVPYGSVACTPQDLATCYPSGAARQSMLARGGNEFTQPYHSPGHRCPAGWTAVASASYEDAWAEMSKWERNPSEPAPRGYGAVVTAFAISALAPSETVTVCCPSGYEPFAGDYVVQFGCTSSLGPASGRGVSERCFNDRPTTTATFRYWIGDVTKIEPVSDAPTRYTQLPLETGASYELVHTMPNVVLINKGDDAGETSSAMPTATGTGTGKAGGKENAAARGLRVNWSVAATVLVAVASVLGG
>UM03087 leucine Rich repeat [Cordyceps cicadae]
MAEMQETPGGEPFPPLADVAAAAAPDASSPKLTGRKRFLRGLRRMSSSPSLTNLRRPRSTSCPYHSSSRLPLSCTSLVGVPPQHLRPGTPQPSPLARSDTPDVEFPFHDCLEEQPGVRAVRVIPASTPSTALLPADLRAQAKPVSKPPFPFWDNMPHELHVAIFSHLPPKELVRVSRVSKTFYRFCFDGQLWSTFNASEFYRDIPADSLARIIIFAGPFIKDLNLRGCVQVEHYRRTEAVVKACKNLMNATLEGCRNFQKSTLHSLIQSNDKLVHLNLTGLSAVSNSACQIVAESCAQLESFNVSWCPKVDAKGIKTVVDSCKRLKDLRAGEVKGFHNLETAESIFRTNNLERLVLSGCTDLTDEALKIIMHGKDPEIDILTNRPVVCPRKLRHLDLSK…
>UM03829 phosphoglycerate mutase family [Cordyceps cicadae]
MVAPPSHIFVVRHGNRLDAADKKWHLTSPTPYDPPLTFSGLQQARQVGNYITGILEQAKLEHEAKNEGKPGFKRRRFRIVIHTSPFLRCVQTSVGISSGLAQLPAESIYKPSDIIVPPHAAKGQTNKLKTAVLRIDSFLGEWLSPEYFEMITPPPGPALMLGGAKAELLRREDYSFYSFGEPPPPPPPTQKLWQSPKLRPVDAPQSPAEDNGSPILGVASLASALPSTTTPKKGYIPPRPSPPVLGAGSIPEGIVAHARDTCVSVDFQWDSMREPLDFGDGGQLGEEWISMHKRFRKGLRKMINWYASTNNAAEMVTTMNSDGDDHTLDATNDEEIETVLVLVSHGAGCNALMGAITHQPVLMDVSIASITMAQRRPLVEYEQLRDELAKEPETHSLVA…
>UM07814 rTA1 like protein [Cordyceps cicadae]
MAELKPYKGAYYLWDYVPSMPASIVAVVLFGLLTSGVVWRSISTRTRFAIPFAIGGLFEFVGYVARAAARDKTDNLIIYILQSVFILVAPALFAASVYMVLGRLARSVHGERHLVIRPRWLTRVFVLGDVFSFLVQSGGGGLMASESFSKTTAQNIILAGLLIQIVLFGLFAVTAVVFHVRMRRWPSSSAAAAAASGTGGGVIPWQRILCMMYGVSALIMVRSVFRVVEYVMGKDGYLLTHEWTLYVFDALLMVLTMAVFVWWYPGRLTPSPAAWESVEGAGSMHMHMGGGATDSRVRLGSASEDASQFSSRGLQK
>UM09518 DCL2, belongs to the helicase family. Dicer subfamily [Cordyceps cicadae]
MSQFYHFEKTRGGRTPAILGLTATPSIRADAKGLEALEILLDARCISPTIHRQQLLQCTNYPRLLALHYRPSLDPAGTPSLDSLKQVCSRMDIMQDPYILSLRAQNTDSSHRTLLSLVKSQKTWSSLQLKGFMRRACEILHQLGHWALDLYIFQVKEKFLQSLAATEKSGYTCIAEEKVYVAGILRNINVEKPTQSPMELDSMSYKVQLLLRELLTFRDNPIGIIFVKERATAYMLTKLLQSLTKLRDRFRFGCLVGTSNHQRRNRCLYEFPDSADSDILSDFRSQKINILVATSVLEEGIDVPACNLVICFDGPPTSRSFIQRRGRARMQKSDLILLLESDQPEIKQWISLESEIAKLCQDTQRKQKEREALEGTVEELSLIFRVPATGARLDQDNAT…
>UM05646 [Cordyceps cicadae]
MAPPDDMHGHGDGSSAEPAGETRIRLGHLPEELLLRIVEFVYGPDVELEQAYLLADRHGVFHALALVDRRFRRLATPLLYRVFATSENPFRERQRVRKTALFLRALREGPGLRGHVRGLCLYTAEGRDRYPSSAELFAQVRELVTLVPEATFLHVNGGFGDFRAETLEVLGTAIVSMRRLRHLSLNRQGSGPTLEDVARAFRRSRDIRRLSLNGVTEMMQVTGPIIHEKEYRTASFTHLTLKDYSEGWAATAQLLSWPRALHSFEFGNFRNNRNDMDLCMFGHALLQHRDTLTVLDLGFLRRRRGGGSSSSSSSSSGTAAEDEAAAMIDVSLFPALRELTLSRWSFRGADLAFTGETGRRLLAPRLRRFTWSFGIGFLESERLSDVGPNEEAWLRDLGT…
>UM06377 aglA, alpha-galactosidase [Cordyceps cicadae]
MRSDTTLLIAGLLGTAAAAKPDPKTLPLPPMGFNNWARFMTAINESIFVDAAAAMSTNGLLAAGYNRINLDDAWSTSQRNATGSMVWDATKFPQGMPWLTKHLKSKGFVPGIYSDAGTLSCAADYPGTLGHEDRDLHDFYAWGFEYLKLDGCYVDDYATVYGGWIDRMAGFNKGKASGRMVFSNSAPAYFASGKGSLSGWYTTMMQAAAGGQLARHSWDIATYSSHPAWSSVMGNYGFNVRTTRFQQPGFFNDPDFIIADHPGLSLDEKRSQFALWAGFSAPLIISADIPNLSADELAFLTNRDLVAVNQDPLVQQASLVSRDEHWDVLTKSLANGDRLLTVLNKGGAAADLTVSWARIGVRPDSGATLHVRDLWTGKTTSVKAGKGGVTASKVPSHGT…
>UM02108 [Cordyceps cicadae]
MNIRAHRPTPLDLPRLVNMCDFTQNYYIYMSCVDPGLHFCSTSTDGSRQHSCPAGPHERYIVIPESCPLCSGG
>UM07905 dUF1338 domain protein [Cordyceps cicadae]
MGSLTPDTYVDKSDLRADFAAAMSLMYKAEVPLYADLIEIVQHINHSMIQSGNPTGNLERLTAERHGAIRLGTAHELNTVRRIFKLLDMHPVGYYDLSVAGLPMHATAFRPTCAASLERNPFRVFTTLLRPELLASARARQLSETLLARRDIFSDGLLRMLDTADAQAGQLTHAQAAVLFAEALRTFRWQPVAASTEAEYRLLRAEHPILADVACFRTAHVNHLTPRTLDIARAQAAMVARGMRAKERIEGPPPRTCPILLRQTSFLALEERVSFPVEAEAERLVAATHAARFGEIEQRGAALTPAGRDLYDALLAECADKSVGLGPEEAEMVASQVFAAFPDTWGSLRSQGLIYCRYSVVKKPEGRPAVVGSTGNTLEQLLADGFVEAAPITYEDFLP…
>UM04253 major Facilitator Superfamily [Cordyceps cicadae]
MGLPIETPASPGASSPSPSAGTPSSPQLNRPPSENSSIGDVDDAWVQAPATEAAAVASVQPSAVLEAPSGAVELSRVASAPYTVFSQRARVGITVMVCFASMVSPMTSNIYFPALDSVAHDLGVSLALINLTLTTYMIFQGVAPTLLGDFGDKAGRRPAFTLSFLVFFGANVGLALQRDYATLMILRCLQAAGSSGTLALGYGVVADLAPRSTRGKYMGYLGAAINVGPTLGPFLGGVLSQTLGWPSIFWFLAIFVAVFLVPWVLFAPETGRNVVGNGPYAAQKWNRPLVPCSRDRRPKEEMPASQRPKLSIPNPLGTLVMVFEKEMGSILLIAAVIYLCFILVAATMGTLVKEIYHYNDLQAGLCYLPYGLGCCVTSVVQGYAQNWNYRRIANKVGFD…
>UM05851 enoyl-(Acyl carrier protein) reductase [Cordyceps cicadae]
MEPLLSGYNAFITGAASGIGKAVAIGFARHGVAGLALADIDGAALASLAASLAESHPAVRVLPITLDVADAAAVKAAVAETARTLGRLDVAVNNAGIAGSKTPTHELADESWDRTLSVDLHGVFYCQREELAVMMVQENLGPRRGKGVIVNTASLYGLRAPVVPLYQTAYAASKHAVVGMTKSDGVHYGPLGIRINAVCPGYVETPLIGGGLEGERVIGLFMDNSPIRRLIGPEEIADGVVFLASPMSSAMHASTLSLDLGVSSRS
>UM02276 thioesterase-like superfamily [Cordyceps cicadae]
MPDTTPDKRHDAATAAKATQVQRVDDHTYAVDLSPAFNIGAVPNGGYVAGHFLAVALAHVADRHGHRHVIAAHWDFLGRSRPGPGTMVVDELKVARNMSVLRIALYQDDPRDGALWVARHHRHNRRRPVIVASVTCRDMATETGPSLDGSGASGSPPPPPPPPPADLARLPLGRDPAWTRYEAARSSFRPNRHWHMYEPTQAAAAAAGGGGGGGQPGVRDMWVEYQSGDGITDLDLPYLADVTPAICAHGLQRAAAAAAAGGGAEVPVSWFPTLNIHMDFKKSLPADGGVRWLRLRTSIRAARNGRYGCDVDVFDAEGDLVAQARHVAMIVDMTRNTANRAPEKLTNL
>UM01073 protein-arginine deiminase (PAD) [Cordyceps cicadae]
MRSSLLLLSGLQLASAAKCHSGKHKPSVGTNSTKLAVTILADTNRDGKVDITGDTDLVGKETWTDQVGALFLANIVDTDGRCSSQITGQCGSELGAIFNETQPPEVPVLDTKLFDQPADPKEVGAWLQGLDEDKRNAVSDFWVSGQDEYVKVDEVDRKISACNDASDNILRNATYLAPLRTRPIPGLSDSATGTVAVTRIVAATKVRIFHKPSADGEWQFVAANHTFTAAELKAGLELGIDGRDVRRPGGWDGRATVEFKVKDGSQEARDTVALRVAPVLTQHHGHAVKQLLANQYQAEESFEFIKQTNAERKRFVADFRKATAPTDLRIFEDCDEDWMQDIVEPGYMSIPGPDGGRPVGLHIMIRSAQSAKTRNSGRLVFSALRSGTVGAVQHLADGD…
>UM07484 cytochrome P450 [Cordyceps cicadae]
MQLQLLTGVNLYMALGVTTTLWVIIKLITIFRNPISRVPGPWYTHFTALPNQMSMFKGFTPGHAHKLHQKYGRIVRTAPNEISIADMDDIKKVYGHKETFLKHPAYRALAPSKVDSMFNTSDVELHRRYRRLLASPMSESSLKTAIPDVHSRATAAVYRMSEELQSRGAIDVYKWWFFYTTDTLGELTFGSSFNMIESGKKNQYFEDILAVNKFGGIRILVPGLTKLARYITIPVVDNAVAGGQRMRAYAQQSIARQKAAALSGDDKARGTLFSKVFQAQDDDTLSEEEVTVNAQTYIVAGSDTTSNTLTYLTWAVARRPDVRAKLVAEVAGLPDGFVEADTRGLRYLEMVIAETMRLHAAAPCSLARVVPPGGVSLAGGYHVEEGTTIGCQGYTLHRD…
>UM04350 hydrophobic surface binding protein A [Cordyceps cicadae]
MKCSLIACAVTGALAVNTNLLAARDGAAVVSILSDVKSKIEALQSSVKSYSGDQAPLLKASNNLITTLKDGKTKVDASDELTLNEAVELTQPAQALTKSGESLTSDLKAFRPTVEKAGECVLFRTQVGSVNDASQALIKSVIGKVPQEAQSIASQLVDGLTQVLDSSVSDFSADNCKDSGSSSSGTSSAADGESASVSASVSAAVSASASHSSASSASSATAATSVAAITVASTAAATGAATTTTSTVSTGVPVVAGAGAIAPLGAAALFAVAGLLL
>UM06460 amidohydrolase family [Cordyceps cicadae]
MAPAAFTVHTSTLFDPTSKQIKTNISIVVNPASGAFEDVIQRDSIAAEMKPGDIDLRGKDTMPKLLPWLCLAGSKREPTLRKVNFVMKDRHVWTQNGIPVGFIDRIMEESAYSDATWELAQLKVGLLALSVSSITNLAPFIPVTIASRLNQHDAILSESASI
>UM08744 zinc finger [Cordyceps cicadae]
MSGWNDGSTQVDNQWGGNNGAWNDHSAGYGSNTNDYATDANQYNGNAVGNAFAGDANDGYNDQDDAPRDDKCFSCGEEGHRKFECPNGPQMTCNYCKEPGHMAKECPTKPPMSCDNCGEEGHMRKDCTNARKIDRSGIADMAADVAWEMIKRAAAEQDADDAKDGIQAYVKALNGGITFRELQEAFIASNINLWLIATERSLIEIFTNMDLQGNMGKKYSISYRFSDQPQRPREIEGWPKGVEEILSRLDDAGDVVDSGKPKCSNCDEVGHTAKHCTQEKVVREVKGLTCYNCGADGHRVRDCPEPRKDRFACKNCGKSGHKAADCEEEPNLDNVTCRKCEETGHFAKDCPKGGGRGCRNCGQEGHFAAECDQPPNLDNVQCRNCEKTGHFSRDCPEPK…
>UM02230 endoribonuclease L-PSP [Cordyceps cicadae]
MGSTFRRNAVTSTPNAPAALPVFSQAITANNIIYVSGNVGIDPSTGELLSGVAAQTTQILKNLQAILEAAGSSLNNVIKLNVYVTDMRSFDEMNAAYLGVFEEPQPVRTCVQVVGLPFGAQVEMECQALASA
>UM06276 pro-kumamolisin [Cordyceps cicadae]
MKLSVIALATAALAAPASKMVVHESRDATHVGYTKGAAADSNTRVPVRIALKQRNLENAMDLLLKVSDPNSADYGKHYTEDQVVSTFAPEAETVDTVKSWLVASGIPADGIKLSQNKGWLTFETTTGKLESLLDAKYSQYSHPTRAGSYIGTDEYKLPGSVADHVDFVQPAVALAAQGKVQRKLPSVPFWPLDRTLAVAASTCPTKITPTCLRSMYNFGQGSLRDASNDLGIYEEAGEQYVQSDLNAFYAKYASYVPRGTAPKNAPVNQQSATQDSGEADLDYEMAVPIIYPQGTVNYEVGVPDDALSFFDPLLEALDASYCNDSGECGKYKSTNVISISYGIDEADFTASYVKRQCNEWMKLGLQGVSVLISSGDSGVASRERECLGRNQDVFVPGVL…
>UM05307 [Cordyceps cicadae]
MCVLHIISYGCGCKVTGTCFCEPALAAASYNPAYAVACTDISLPPAEIERAHACFRPQCPKKSRFEPWRCCECGEGPNEDTICKYKLAQVPDYLKKCNEYEGDGMCNHNMCMNCPKFRERRSCVEEKRKRRSSGVS
>UM08079 cytochrome P450 [Cordyceps cicadae]
MHRDTEIFPDPDSFIPERWENPTKAMKDALMAFGRGTRICPGANLAMIEMRLTVALF
>UM08400 2OG-Fe(II) oxygenase superfamily [Cordyceps cicadae]
MTPSVIDQQNTSASSKAALRTISCSELQNQDPQALKHLLLAATEDGIFYLDFDLGNRAGLDQSIHDVHRLSHAIFDMPMEEKLAFDIDTMGSFKLNGYKPVGRNKGGIPGHRDGFESYAISQDTIRASPDHAVQHPPVVAEHHQSLAQLTSQCLDTTRLIFTALSRAFRLPPADSFESRHDTASSPLDLLRLLRYPDALAATAFDIPQLAHADMGSLTFLFTSAPGLQILPKGTDQWRDVLPVPGRAIVNFGDAVKILSGGRVESVVHRVVTIPAAAAAGEQQRRSVDGRDRYSFAFLVRPAPEAHIAALPGLLRQEDQAAGAETEPPMTCEEWVSMRFSQLRAK
>UM00040 phosphatidylethanolamine catabolic process [Cordyceps cicadae]
MLGNKTKVAALRDLAVPPSSTTQREIHFVVGSLRDQTDKSLLIVETDCLLQNKIPAGPRPPRCHEVIRHCLPLAAQAANAEDAASWAISRLVLPFAGVVCIFINDIRGGLRSVAQHLASWLADGPPPDSPVLPWLLLVNEQSDDKSEQQIVEELSKDLDEACRSGSSLLARFANVSVAALGARGTRHQPPNWQDFRAKLSNSVSGVQEHRKQAGHLFSVETLCRMMECASSSISSMSAPLDLALATRVRRPVSQYLETGVMDFLDQVDTREMLEAFAIPVVASSIIFDHFMRNMHLFNIAEVFDKLYRAQIDHVGQRLASTTDGSRKLEFASGLDLTGLLIKTLETQFTQFRGQRRSALLYHADKLISFEKRWKGVRSSATCFSCLTKRPKHELPCKHW…
>UM00707 [Cordyceps cicadae]
MPDITSLITRPLPNAVTYDLDERGRVTITLPPRSTWSSGLHWHQDHDEYLRVVRGRIRVSLDGIERIVGADEPEVGIPRRAWHSWRRADDDGDVVVVERTEPVDLQKAVFFWNLNGVILDAPGLDAKLNRLPSWLRHLLVDFWVTLSLFVIFHHLDNFPVFLNAPPLVRRFVPWLGGNNMVSQVSQKVDWLCTHTVLWLAAVVGRFFGVAPVQRRHTPADIYSQWCEDQHKSKKTS
>UM07460 extracellular serine-rich protein [Cordyceps cicadae]
MRSNVALLAAAAAAAQAKTIRVDVGMEGLTFSPDVITAAKGDMLSFHFYPKQHSVVLGTKDKPCEPATEELFYSGMMPTTEGEAESSFMVMVNSTDPMYLYCSAAKHCQAGMVAVVNGNKDGLDTYKAAAAKAADNVSPKDVTGGMVMSADGKTSSGSGGGAMSSAKDGAAAGFKASVAGVLVAAGGVAAMML
>UM00055 phosphatidylethanolamine catabolic process [Cordyceps cicadae]
MPCEHTLWTRLVKDDDKFALQVTDRPRRLSKKLRGSESMELVCMLGNKTKVAALRDLAVPPSSTTQREIHFVVGSLRDQTDKPLLIVETDCLLQNKIPAGPSPPRYHEMIRHCLPLAAQAASAEDAASWAISRLALPFAGVVCIFVNDIRGGLRSVAQHLASWLADGHPPDSPVLPWLLLVNEQSDDKSEQQIVEELSKYLDEACRLGSSLLARFANVSVAALGARGTRHQPPNWQDFRAKLSSSVSGVQEYRKQSGRLFSVATLCRMMECASSSISSMSAPLDLVLATRVRRPVSQYLETGVIDLLDQVDSKEMLEVFAIPVVASSIIFDHYVRNMHLFNIAEVFDKLYRAQIDHVGQLLACTTDESRKPELASGLDLTGLLIKTLESQFTQFRGQRR…
>UM07452 transporter [Cordyceps cicadae]
MAFKVATLWQAPELNPVNGKARSIPVLNPLDRHGRVFFFSWLGFMVAFLSWYAFPPLLTLTIKKDLHLTPTEIANSNIVALASTLFVRVVSGPSCDYFGPKVTFAALLLLGAIPSALAGTITTANGLMTLRFFIGILGGTFVPCQVWTTSFFDKNVVGTANALTAGWGNAGGGITYFVMPAIFDSLVERQHLTPHVAWRVAFVVPFILITSTALGMILLCDDCATGKWSERHEAVKGNLHRRGLGTATSSVREKSTGDLAAVSEPTPDDALTEQMKDEADCREAELSDQELLDAANGEVVKNPTLRDTLMVTVSPQTVVVAAVYMCSFGAELAINSVLGAYYFKNFKALGQTGTGRWAAMFGLLNVVFRPLGGVISDTLYRASGNVWSKKIWLCSLGVV…
>UM06393 [Cordyceps cicadae]
MKSIAAIAATAATAVLPVLLVAAHPTARDPHEFLELNLPEPHNYVASPVFAGQELSKFTARAEGDAYTEEEWSEHAKRLCYDTPACTTVNAYLFGPSGALNGTGDETYWFAYLYAGPTSNINDWVHLEAPISHQRIFTSIVD
>UM08219 [Cordyceps cicadae]
MNAPAAARSLLLLRGIPRLAPRTLAARPAPTRPASTSSNLEDLGSPDGQMPPPPPTSGRGGRGSEAIKRNGPLYAGIGLFALAAYAYLSQPREAGGGRAVATAGERAKEAGRQELRDTKEEIAGGVQKMSGRDGAGGQGGFRSE
>UM09407 caspase domain [Cordyceps cicadae]
MLSGYRSVRGIEEADESMLASDEAADEQADNENGDHRGMDIARPSWLEDPHSCTVLTACGVMERAREVLFKSSAGPHGVLTYWLLRALYRDRDRPPSCSDIRGQVERKIATSLGKRIQTPGIFGDVYHEFFGLHTLPWTHSTRVIKKKREYILEAGSAQGVAVGATYELRPEDWDRSHNKVLDATISGTQHRLLIYVSEVFDLRSKVKPVQEQDRDEMDCLIDLGHRAVLDKWALPSRTVIKVVSALPTSEAAYLDRFRTLLQDELSTTHNLLLDVPGTIAEEDLRLAVDQQKAVEIQNGQGRPLPWLPRIPIPHSGAIERLADLLRQVARFQAVKELRYGKPHPKNRLEPSSFNFVAYDGNNRVLLPKTPAGVFIARKNQRIQVEFTVEEGSEPVYVT…
>UM05862 [Cordyceps cicadae]
MESPAPIHVAESDYSDPYQEAMLANYDDPPEAWQKILGGETLSFNGGLFPDSELAAGPRPGPLGPSELRCIDRQLELAGLLGPPSSTLPLPRPPLRRILDLGCGWGVLAQRLALLFPSCPRIDAVNLSPAQLRHCAATLPAALRDRVRLHRCNVRDVDAGLPDREVPYDFVFVRGVWFHCLPGVFEASVAGVARRMAPGGVLLLSDPLYEEPGGPAPVEGEGGGVVVGTEDHKTKGYYLGVLRGAGFEVREVRVLPSDAEMRHWFLTLRANIEENFEGFPEGASGTVRELHEFAQSFAEKVAEGQVSMYTIVATKVGG
>UM00763 KOG1, raptor N-terminal CASPase like domain [Cordyceps cicadae]
MALRDGTNGLAPNGHSHSSHPASINGEPSRFKSQEQDHSRNHSPDDDHHRPSSAPDRKNGLSSSVEPRDDMPRQRPQHPNKPMLVRSKSDYARPQEQDDSDPGDEEIATWGARHGFEDHYQSEHIITQLATNWCMYFTDKRHETTGKPKALQSELHDWRQRDRLKTVSAALAVCLNIGVEPPDQLKTNPGAKLEAWTDPTVPPAQKALENIGKGLQSQYETLAIRARYKQYLDPSVEETKKFCVSLRRNAKDERVLLHYNGHGVPKPTASGEIWVFNKNYTQYIPVSLYDLQQWLQAPTIFVWDCSEAGNILNNYHKFVEKHEDEEKESAQRDPHYEKTAFRPYIHLAACAAKENLPTNPLLPADLFTACLTTPIEMALWFFVLQNPLQTKLTPERAKK…
>UM06891 [Cordyceps cicadae]
MARSPVRFFALFNHFMVWVSSVIVMGIVSYFLSKYGTLANRRTHIVYQETIAVLTVAIWTFGMFLPLISSYGGHLWPVNLIFSYLWITSFIFSAQDWARQRCFDSDFFGQCSLKKTVIAFNFFAFFFLLVNALVEAHMYRTYREERDGTRTGANHHAKRPGTAETAETTHSAAPAAPAVAEPATTTV
>UM09406 [Cordyceps cicadae]
MPITLEWNHERLPPFSALLRTLFARPELANRITSLHFKGSALDPDRYTAWRAELPSLSVAGLPLKRARSFVDSIGMAKEPQETWKAKLQQGNVNALAALLICLAPNLSTLLLDPLFTVETEILGHVLHNELCGHPRTGKKIPPRALLQIRELCILHRYDETRRIDANNATDLLPVFYLPALESLELSLDNPAEFNWPAASPPKAAKLSSLTLYRVREQRLAPILAAVSGLRSFNWTCLYVEGLDKGVRTNTMDLNAIMLALAPLRDSVENLAIGGRSLLGMRQLEFSSVHLSGSLAGLNQFRFVRRLSVLWEFVMGWSPSQNRQLLADLPPSLEELTLMGGFSVFDEYDWDADPGSDRNQDPCARTVAIVDAVEGLDRASLPNLATLFLNWYPEDDERD…
>UM02477 serine aminopeptidase [Cordyceps cicadae]
MYVKALIQLVTAAAGIGPDKAANFTPGAANSQAANFVLPGIAYSAYGCGDECQSALSQALPSDMLSVGLEFDRAFYATAPNFTSRLPPGEVLKLETLDANDKLLVSSGTSLFRLQYTSRDLDGSVVPATAFVALPQARSPRDDGTAGLPVVAWAHGTVGLFAGCAPSNGPDLYDYGTWQPLVQRGYAVVATDYAGLGNNHTTHKYLSHRAHLEDVYHSVRAARRALGGHVLGDRWVAAGHSQGGGAVWKLAESALVRDDSAYLGTVALAPATYVVDMFLDHVADGIPALLGYFTYFPFALARGRPGFDGSALAAPPMRLRLRLAERAQVCIEGMFAMVKGLGRGDVIDEGATAAGRDGMLAWQRENSAAQGDCSPAPVLVVQGEADTTVLMGTTRKAWR…
>UM01728 o-methyltransferase [Cordyceps cicadae]
MRLANTNALYANQALTDSVVEYAAAHSEPLPRHVTEYHAAIDASHPRTDYMISNLQGQFQTFIARAVGAKRVLEIGAFVGYSAMVWANAVGEDGQVTTLEFSAEYADDARKALKENGVENVEVIQGDALETLAQLTPAEPYDLVFIDAQKTGYPTYLRTVLERSRPGGGGGGSGGGGRLLREGGLVIADNVLRRGLVADDSAANPWAAGGDRTRARSEYEKDGDVEALREFNDVASRSDRLETFLMPLFDGVGMLRLRD
>UM05522 major Facilitator Superfamily [Cordyceps cicadae]
MASSSIIDQPDLAEAKTVPGMPTMPTPKSSTDPGSPDAVCSGLYGEKTCQGWAVGQEALASACSHVGPHPQEDHEEYESEQGDDNDPSTPATGVVGRVLSRITSKSSIDPGPPPDGGVVAWTQCLIAHLVIFTTWGWANSFGSFQTYYTTLLDRSPSEVSWIGSLNVFLLFFVGTLTGRLTDAGHFRAVFLTGAALLAVGLFATAQCTTYVQLLLAQGVCVGLAHGCLFCPMLAVLSTYFRRRRAIALGLAACGSATGGLVFPAMVRQLLPRVGFPWTVRAVAFVQVVVVAAANLGVRTRIRPRAAGPLVEWRAFAEPEYAFYAAAAFFNFWGVYFAFFYVSAYSRDALNPPLSYPDSLNLLLILNGVGIVGRIIPNFIADRIGAVNVFIPTSIIAFLL…
>UM04819 fungal hydrophobin [Cordyceps cicadae]
MQFITALSLFVAAVMAAPNTPRWNFQACPVGLYSNPLCCATDVLGVADLDCYTPQESIWSPSRFQAVCASGGQRARCCAIPVAGQALLCETPVGVL
>UM06570 belongs to the sodium solute symporter (SSF) (TC 2.A.21) family [Cordyceps cicadae]
MTQTVPPALSQGYGYGIVLGVGFAFAIFMITLTHILKRYNNEVVTSEMFTTAGRTVKSGLVASAVVSSWTWAATLLQSSGVCYRYGVSGPFWYASGATVQILLFATLAITLKRRAPNAHTFLEAVKARYGTATHLVFILYGLATNVLVSLMLIAGGAATINALTGVDAVAAIFLMPVPVVAYTFVGGLKATFITDYIHGLVVLVIVVVFALTTYATSDLLGSPAAVYDLLVAAADRHPVPGNEGGSYLTMRSSGGVTFFVINIVGNFGTVFLDNGYFNKAIAAHPAHALPGYVIGGLAWLPIPLVTATTLGLAALALEATPRFPTFPDRMTDADVSAGLALPYAAVALLGKGGAAATLVMVFLAVTSSFNSELVATSSIFTYDVYRTYLRPDAGGRSLI…
>UM01778 dSBA-like thioredoxin domain [Cordyceps cicadae]
MTTFSIQVVFDTVCPWCFVGHRQLQRAIKLWHARHPDSGDTFQLEFLPYQLQPDFPRGPGASIDKPAFYRAKFGDPRRVRAAEQRLLALGAPLGIAFRFGGRVGNTRDSHRLVALAKTLGPDVAHKTVDGLMAAYFEHERDLTTHEVLADVAAAAGIPRRDFVAAIVESDEFGHRVDEESAAARAGGVSGVPAFTVQDRFRWSGATDPEDFVKLLEAVKQRC
>UM04087 [Cordyceps cicadae]
MATPARGLGIVNVPLPHQLPSSDHHRGRYPTPPPPAAVAGVPRSKRAVRLSLESLPPPPPPPPVPQVPAAAAAARVGAAVPDTPSLLEAAAATPVRTRSRRKTLLQRIEGWWDLGLLEKRQTLLRSRSKMVTEKKLERDW
>UM08554 pyridine nucleotide-disulphide oxidoreductase [Cordyceps cicadae]
MKTIVVLGTGLAAAAVIRQTMKSTVLTRSDTRMIVVGPGTHFIWPIAMPRAIVPGQLAEERFLFPLGPTFAEYPADRFEFVLGTASALDPDARTVQVALNHGHDTRHITYDVLVIATGAASRDDMPWKALATTEDTVAGLRVLQQRIERAETVVVAGGGMTGVEAVAELGYEYARSGRKQVYLVHDEDLPLSSAALPSVRKQVRAELAKLGVQVIPNTKVTRAATTAAADGQQTTTTTTTTTTTLELTAADGSTRSLATQAYVPARGVVPNTAFAPARMLDGRGYVRQTATLQAEGGHGSVFAIGDAGSLETNKAAAADAQARHLIAALPLYLEGKTLPEYKPETKDIFAVTLGRSRGTGQMGGWKLWSVLVWYLKGRFLGTDYADRVAAGKRTLTTKFE
>UM00968 mannosyltransferase putative [Cordyceps cicadae]
MSREFGKLGRQRRMLRCVKLLLISLFAACLILFYVDRANQITDASDLSRSAPRVEEPVIATPGGHAEDEIASTDLQDPEPNSQQQAENTRNMDFENALRRVDSLLPNEKEAQDLLHDIQGTGEEKLRNIGLRAREYRKLFDAWEQLHLVQDSTNSTFIRADMIPYMRQYFATTMDKMPTAEVQQTIRMYEKYKALMTKLERLIAGWTAPYFADHMTLHLNLKQGGRGIVITAGNTQAPHLKTLVHSLRDVGCSLPIEVMYLDNDDLSVEVQEELAGLDGVVTREIAPMVDDNGWKLAGWAVKPFAILFSSFREVIFIDADSLFFHDPETLFDDQDYQRTGAMFFKDRALWKEWKQDWLRKVLPTPISPAVLASRYWKGESGHMQESGVVVVDKWRHFIA…
>UM02506 isochorismatase family [Cordyceps cicadae]
MPRTALFVIDIQNELAENPQTEVPGAARIRAAAERILATSRALAGHSAAADQKPSLTVFVQHEESPESGTLVRDSAPWRLVFAPRDGAADEILVAKTTQNTFDSNPDLADKLKDAGVNHIVAFGLQSEYCVGETCKGALAAGFRVSLLQGAHSTYNSDQGKTAADIEGEVEKMLVARGAKLVPWENAVSQWQTAGVVH
>UM03212 [Cordyceps cicadae]
MLAYAAALLLAATAAAIPNSAAVVPRSALNDTPTHEVCDPHQRLEWQKLTRPFSDHDKYNKISAETHCTAIVACCTFTNAPQSQDNFGWGDIINNNICIYKGNLLGDASN
>UM04042 3-beta-hydroxysteroid-Delta(8) [Cordyceps cicadae]
MTASSNHSYYPPNVAIDGYVANTLSTAQILAIFTATLTAILGPCFVLIRRARPYMPATELATALWFVLCGVIHLGLEGHYARHEHHIGASSHVLSQLWKEYSLSDSRYLTRDSFLACMEAVTAFLWGPLSLLCAYGIVRGCAWRHPLQSIISLGQLYGDVLYYGTCTYEFAVRGLEFSRPEPYYFIGYYVFLNAFWIVIPSILLLSSVRVTTNAFSKLEKLERRAKKI
>UM05416 [Cordyceps cicadae]
MESSYRVSRASRAVSRIPSSPLASTEDELFYQVFDWTSYSQDTQDIGNNFPSSPSPSVAVSNWQLQESYYPNQWSKYPSGADPYPVGAFSLADLEYNLNMVNASPRSSDDEEPPSPPSDYNGSHSPPELVSAGSASPSEHSGSASSVVDLVHDADYARVVINENLNETQLRDDEWTYPQGEPSPKQLLVGHPSHAQLHYAKSPEAAGLKRRRSSNEVEKRHRQLQDPMQTADVRKSGACVPCRVSKIRCHESGVCPTCRKAFPGHSHLVCTRVTPGMTWPVIGRIPDIWSQDAAEEETLCNGPRFHVGTPRKILLYLNKDSSSTPLKVTVQAYRQQEYANETASLRLADFPRDEVPSHGQLQRWVEEEIKREHTTKFKYALQSFVLAYHQDGEGLPRHR…
>UM09662 gDP GTP exchange factor Sec2p [Cordyceps cicadae]
MATTPYPLTSAPAQLSSSFIHVPGWSQHLSHRPSASRPLSGHFRSLSSISATKTTPPSPLSLPQLPLKSPKSTSQLPKISLSPSFLDDEMSTLPDPRSRRVSNAEDQQSEPDVPNHHPDLSDEIATLSTKLINAINHQTALDDTLSATRQELQTAHGRIRELEQQNESQREMLAGDVWIRKSTIESDKRAMKTKFDSEVSKRLETEAEKKRIEQELENLATALFEEANKMVIVAKEESKDREDAVQRKNDLLKAQLEESEVLLKNQQTQLAELKRVMETMSSHDDQQTNTTAPSSPGLPRLDIIAGDRLSPPDPAAASPLPDCFAPAPPTSLQHLILPVLRHDLAAYDDFINLAHQSHKPAGSRISSGSMGGLAALGSGPSSPNTPASSTQGTPNQNLP…
>UM08804 rNase H [Cordyceps cicadae]
MPLGWYLAQGLIPLGPSSSDDEEGPCELPNGRLVCGPHGLVQCGKCCTDYSFMDDDLDSDNERDLDDSDNHDQHSSGDDQVSENQVEPPGTVKVRGTGLVFPSKFAPHVNNLPPMELCTSRDDDDDDTLLLMTDGACLGNGQANPKAGWAFVQGLDLDGQPLVVSGALESQGPWDDAAAQTSNRAELRAVIAALRLRAWGGEGFTKVIVATDSEYVVEGSTRWAKTWVRHGWTTRGPRGGDGVAVKNKDLWERLLGEFERLHGRGVSIQFWKIPREWNTLADEGAKKAAANQETPPIWTDCYGLAN
>UM00865 [Cordyceps cicadae]
MKFIAVLAVAVATAFATPTYPPPVEQPPAPPPPPPPAYTSSVPQPPVTSKTSTTAAAPTCKSPAPPPPPDYKPPTSKSSTSKAAPPPPAYEPTTSKAPAPPTYKPTTSKTSTTSAALTYKPSAPLPTPAFKPPTSKSSAPPPPPAYKSTTSKTTMTRAAPSYKSPAPPPPPVFKPPTSKSSAPAPPPAYEPTTSKASTTRAAPTYKSSAPPPPPAHKPTTSKAPAAPSYKPTTSKSTTTESVPPPPASKPATSTTRPAPTYKSPAPPPPPTYKPTTSKASTTRAAPTYKSSPPPPPVYKSSSTTLKTTTTRAAPTSKSSAPPPPPTYKPSTTTTFKSSTAQPPPAYTPAPPPPPAYKPSTTTAGSSTTPRPPAYTKRAASAAGPNGCPGAATPGDTDCL…
>UM04203 f-box domain [Cordyceps cicadae]
MESADLDTLLRLRHASRVFMWLFSSEAAFEKYHLTPQQDKDRFNDTARVWTPPSAWFKGQAVSGFQSMCSDCSVKRKGDVSGKACLDGTAQGQMLGQMLGQMLGQMLGASVGHFVQIQTDHSEAC
>UM03562 domain of unknown function (DUF1993) [Cordyceps cicadae]
MVGPVFYEATVPYFRKALENQIKLLKKGQEWCQETERDAATLSSARLVDDMFPLPFHVTFCTFNVVQFLVDVGATTAAPEAIVADDGLSLDELIARVERTLTVLDGVEAGQLAAKEEDAIEIRLGNFSVKRPALQYAQQIAGPSL
>UM03341 [Cordyceps cicadae]
MIDMAQVKNTLGADTPALGSPNNVLSEHHDRPVHDPTTPKSPVLPSGKTKDATCTKNLQTTAGSTETGSSINAGRSNCAADHGQEHAIDRHGSLSSRQISPPPSAGDGASVAELAAKALGAVGVPDAQALPQSALADHNAAQFAFVMPDSDDESQDRVGQDSTGPKPAGAGSQRALNNGSASRDNNAQNDGDDASANVNSTVGRVMQLAGSRPLRENRRKNATDADLTRFDKGSILQGTRVAAPQAAAAPRTSAEGQQKATGGNAATKKFFGMTQLTTNAMVQHRKALLRVPQLTKMDLTPDIKMMPTRPTQPRK
>UM07052 ferric reductase NAD binding domain [Cordyceps cicadae]
MRFHLHLLPIVFLAVPAHAAKPLGDQVCVASCYNALLKAKFAAATEKAQTACTNPLRVKSTYYCISEHCAEEGDAATEDGIEWWAGTCKNSSKVVNVKSYHAAVSNITEAYLASLPRVDQKAKQIFNGSAVPSDANWKYIYTTVFLYADARRYNDRIWSSMYGFWGLVILVGVCNRVWSLVSSRRNQRAPVEPQTGELSAPRKALKWLKINLLQSPTISHHHHEPWGWWTLPLRIHTVVIALYILLHILVVATRYRVVDENDYFKSRRTQALRWIADRLGTLVAASMPFIFLFGARSSPLPIITGWSYRTLSNFHRWVALVMLVESIAHGCVFSAFYAYEKGVADYRNRLQSDVVFRSGIFMLTAMGVSVAFAHIKIRQMAYELFKICHIAMGIIFLAN…
>UM09516 transposase-like protein [Cordyceps cicadae]
MPDTKLTIARIKHICSRYTQTSVVTSSVSSPSTYESQPKTPKERKLRTPETWKHFRLPQADEETHQSSQRLCAKRHMRNAYGIAIEEEERPAKKALRLSLEVAFMHTE
>UM03120 alkaline serine protease AorO [Cordyceps cicadae]
MRITALIAGGFLPAAFAVPAANYKLHDQRTSLHAQCTKGQAAAGSAVVPARIALKQKNVEKAEKLLLEISDPESPKYGQHLTAGEIANLFAPSEESINSVKSWLTAAGVPADSIKVSNSKGWIHFNTTASQLGSLLKTEYHHYTTSDGSRTFLGAESYSLPQDVSSLVDFVHPATGFSQMTKRTKAPLTTAPKDTIDPNSLDTCDVNMTPKCIAAQYGIPAATSGIDGNDLAMYEEEGDDYAQEDLDQFFAAMTPSIPKGTGPIVHNLNGANAPTNPANSGGESTLDFDMAIPIIYPQKTSLYEMGDVGKDNFDTFVDAFVGPYCKDNGDSGNSQIECNDLRQPNAVSISWGGTEDPNDVAHLKRQCTEWMKFGLAGTSVIIASGDNGVEDGRCLGPNH…
>UM07061 methyltransferase domain [Cordyceps cicadae]
MTQYDHIGAQYEQANDQFYKFLEGKLMENALRPELADRPGLKLLEFAAGTGFYTARALAWSPPSTTLTSLDISQAMLDVTAANNAAAVSSGRLRLLLADGGRPRSYAPDDDGEEEQVEEGEGGRRRRRQEEGYFDGALGGWFLNYAESRATLRRMLDNVARNLRRGGFFVGVVPFPEEDLAARARACRQPPLRDVYPFLDFTRPLEDGSGWWFTCHVDETLRFETAHHRRSVLEEVAAEAGFTELQWSKADLPRDEFIPPGAVVRNDLAPEVYKAYTDVGILAVIKMYKK
>UM01255 protein of unknown function (DUF3112) [Cordyceps cicadae]
MSSIMSGAGDALSPNLTSSASLSASAAPTPSSLFMCIPVDQGSSAFLAILTDVPLPLITMINPLDALLGTSTSLNLTILPTTPTAGPATNATDIGSALPPTATPTSTATLTAQTALPTANSGSGSGLSSEDPQLQAGKPTVAQKQAAEPDPAHGPFSGGNPTVPEDVFITAIFLILFALGAFTHISIYRANAKRGHSFLLSDVMFDFCMVRVLTCIFRIIWAFFSPRGIVLAATIFQNGGAAVIFAVNLVLAQRIVRSMHPNFGWKPAFSYVSLFLILSVPAVIVMNIITTGFSFFSVGRPIRLEATESVLAVGAAWNMMLVVMPLLWIFIAGVVPHPPPEQFGIGDLSRKISLVVFSATTLAVGAAIKIAAIADPESVAAMSPLFSRRAFYTTGFMLE…
>UM08477 CAT1, occurs in almost all aerobically respiring organisms and serves to protect cells from the toxic effects of hydrogen peroxide [Cordyceps cicadae]
MTSTTPISTLANGQPSDNPGSVQQVRYGNSNGGLVVLSDTQTIEVLAHFARERIPERSVHAKAAGAFGEFEVLDDVSDITDAKFLTGIGKKTPILTRMSTVGGEKGSSDTVRDVRGWATKFYTEEGIQDFVFNDLPVFFIRDPIKFPSMNRSHKRHPQTNVPDNSMFWDFHVNNPEGIHALMHLFGQRGIPASLRNINGYGVHTYTLNKSDGSYVYVKWHFKPDDGIKTMDADTALRLAGAEPDYHVKDLFHAIRTGNFPSWTVYVQVMRPEEVSAAPVDIFDDTFTWPHALYPLRRVGRLTLNRNPGNYFQDIEQACFSPSNMVPGVGPSADPVLQARMFSYPDAHRYRVGPNYFQLPPNKPVNCVYAPFVRDGPGTVNGNYGADPDYVGSRLRPVAT…
>UM05617 pyridoxamine 5'-phosphate oxidase like [Cordyceps cicadae]
MSFSNTSTGNAPADPYTKANAATDVDGPQKIQDLTSFLATSKYGMLTTRQAGSSRLVSRGMAIAGGADDKNGGLDLVFSINTESGKTDDIAADPEVNVSVLDADGSWASVAGRAAVVTDRAEVKKYYSPLLKAWLGDLGDGVDDGSENDPRIGLIKLTAETATHSVAQNGALKTALKVTAAAVQGKPAQVNSLRYISEEEIQAWRALHGKK
>UM02113 [Cordyceps cicadae]
MDDVVEFYIYCNPPLLPQGVSEVIRRVQDTEGLMEILYEPHASWFKCVALHRVTAAVQDNLFVIADDDVDALDPDDPPPPHADADADADLSVIAPDARMMPWAQHRRRRHSHTYADADVYPEPIADARHKTTWCGLEPLHPAVTLARLLARAGLPDEQALAAQTGCLVSYDVGQTVVYLGSDDEGPERLRSAVERLEIMKNEYVEDMERAPPFLGPLAILPAKERAAVLVCHDTFNDSPAKVKTCQPDGVMPWTDPFKNDESLI
>UM01744 glycosyl hydrolases family 18 [Cordyceps cicadae]
MKLSVLSLLSTGVASAIAGSSSVCPGDNSHATGAALQKIVDYKKGDHQLMAGYFRSWRDTASGAGNKVSMLDLPDCLDIAFVFPEGDEPDSFWAALNSTYVPALHQRGTKVVRSLGIAQLISTQWPNTPAGWQGLADALLKEVDDYGLDGLDIDVEQSLSADQLKQATGVFNALSKKLGPKSGSGKMLIFDTNGDGSQPLWRNVYATVSYVLIQSYGRSVGGLQRTFDSFKGSVSGKQYLVGFSFYEENGANWGDTTAPMTSSRAWQYAKWQPSGATKGGIFSYAIDRDGVAIGDNAIQPTDFTWTRKLIGAMNP
>UM09599 cation transport ATPase [Cordyceps cicadae]
MAMNMLTPTTDLPMLILTTTDMIMTTLWASTATHTTTPQARSMRIAPMKMIVPPKENSATLACCDSNEEHCDEKCIIAAAAIKCEKACQNEGEIPDAHLIHRHNHDASGHHPATACSDHLAQAFDQYTAYLESARCICRSVLEHGRGSTCCSAQTKKRPIRTRTPGGATSFMSAHAHHPSHHHHGLKRRNKKQLVRVASDKGSCCGDVGVKDSCCGGGHADHTHNEKSSANIRVVNFRDLEKADGFEHLALHVEGMTCSGCGNKMDKSLRAIPGVSNVRVNFVMGQAECSIDTSIIGPDEVIKTAERATGFKCTKLSSDDEAIDILAAGSVAKSLLDLDIPGVTGASLLNKKTVRISYDPTTIGARELYSRLPSGIEGLPPPRDDPSVSSGRKRLYDQS…
>UM01074 transglycosylase SLT domain protein [Cordyceps cicadae]
MPSFAYLCTAAMAAGIAQAATNPKAQGACSPTKGGSGACGPNGSEAWLNTGLTGGGWTPPHLGINELSHISLDQYYKGVGKACAKYDKEFRSAGSKYNIDPAILAFLAMQESSCNADEGGPTPGLMQCAPDNCQNGKKSCQYPVQDNVDCGAHVLRAGLDANGGNAIKAIGAYNGWFTAGSGLNGNKGITETYPCSAEGKRNGLPQNLNYIHETLNGWFQGYDMYGKDSGLHGKYNCQGKCTGGNLC
>UM01982 [Cordyceps cicadae]
MCPADTPTAGEATLDNNGPPSPESQYTAYDSKSEAVIAVKEFFMASNDYIKSPEEGTERQVDLDEDVKVKEEGQDWSFTSQTSADLEAKRNISFKREATESSDAHVSFESRSSDTQSQQQWRRSAAPSPGSSVAAAAAATATAVRDYMVIGDQDILDILDNYPFITTVGATTIPCRCGTYDFVGLCGHVVRTEEYKCRETVEQDSGEVLFCKPPVPRRIADAYVLNRACPSCLTLEDADLRFPTPVRKKSHPGPHAGVFEP
>UM01733 glycosyl hydrolase family 3 N terminal domain [Cordyceps cicadae]
MRLVEAAATLTLLLGSHAKPCRAPAPSDLDILAGQHVIYSFPTSSTPPAELVELTSAGLVGGVILFGVNVDANTAAAMETLRRAYAASPAPALLKKTTGEAGAIRFLVSTDQEGGQVRRMKNDEPKLSAKQIGAAADPAAAGKAAGEGAAATLKKFNNNVNLAPVLGVYRAAGDFLDYYGRSFGNTSQAVVAAAVPFLAAQQAAGVAAAAKHFPGLGAASHDANTDERPVTLDLPLEEIRRVDEAPYVAAIAAGVQLVMPSWAVYPALDAARPAGLSGKWLREELRGRLGFRGVTVSDAMEAGSLSAFGDAAETATLAAEAGMDLLLASARNVTQGEEIRKALVSGVRSGRLNRAQFDEATKRIAAMRTKLWA
>UM00882 nitrate assimilation regulatory protein nirA [Cordyceps cicadae]
MNVAAPLSPPNTLDTRSHARSLSDAGVEPVASQCGAGAAAAAAAVPLTGASPAAAIDRRPKKSSSTCATCRHRKVRCNGARPVCSNCQRLGFPCSYDEADADAWHVALPRRRVKQACLTCHSRKARCSGHLPSCERCTSMSLECIYRPTKRTKTPSRLHGSMTSPASRSVDSDSFDARDDSDRAMSDPASTPASYGHDGPSPDESFDSLIRRTFEKFFHHIHHIPVFSFLHRASLMEQYYAGKVDKALLLALVGITSCLTNMGPGIREYGDGCIDEAESLIFADYTIPSTIKVQALVLIIKHRILCNKFPSAFMLFSIASRFAAALRLNHHSPNLCFLAQESRRRLMWSLYCIDAGISGGFAEFSLWRADRINVGLPCNERNFEFDLSKPTEKLVPGPD…
>UM08080 hal2, tryptophan halogenase [Cordyceps cicadae]
MAPKTKSLLTDAELVTDLRSASDWSYTASSYHLTNTRICGDAGSFIDPLFSSGVHLAITGGLSAAVTIAASIKAVSSATKQIRAQHEPILQDMNEAGFQRAFDLFKPIIQGTVDDVNSASKLSQTEILKILEFCYRAFTYVHPEKKNALFDKLKSLGLDCDGNSALDAELLQKIDGRLTPDERQILEILRSRRMVREDPFEMDSFTLDTIGGLAPNLVHGKLGLAAAKPAEINQSHFYSTQFLDGKGPGIREGSIYLPTSRVQLS
>UM07441 conserved hypothetical protein [Cordyceps cicadae]
MLPRCRGFSATSAAAATTAASAAVRVTSASAVALRRPVYIPPSPYPPYPPYPPAASQSLHHQQASSPPHPSQTTSSAISPAMSEAPLDSLRSSGVELLTPADAAFSSVSDSYTGPGPSAAAAAAASSSSSSGPPSAIALPSSPAQVQSVVAACLAASHPLTVRGGGHDAHRRFVRPGALLLDLRRLTRLDVHRPDRATATATVGAGLTSEQLLAGLEPLGLQAVTGTGAAVGFAGWSIGGGYGPLDARYGIGAHQIVGATLVNGEGRLVEADERLLKAVRGGAGFFGVVVELTVNVYPLDGIQSGVFLFESSDLQQTVTTVLTAYDKLAAEHAPLPRSLCVLPVIMPFPGAGVVLALSFLWSGPASDASRAWAERIGALAPRLPGPPLQPTSMLGVLRN…
>UM07961 transporter [Cordyceps cicadae]
MTETLEDTDPPSVDASKQAPETDKADRNRRLGDINLYGYFFGTTSSFILVIWLAGTIISAVMERMPQIFMRIWLSTDAANDLYFAGFAALSFAEIVVTCAGGAQFLKQIVPKSSVELHSRLLRAVMGASMPFIIHTDAGSLLNRFSQDISLVSQRMPLMLMTTVSMFFNLVVDMGIIASGAKFTPPIVVLLIAILYSIQYFYLRTSRQLRYLELEATAPLVTHFTETSTGMAHVRALGWQKSFGDEMIARLNRSQRPVYYLLCIQQWLTLTLNFLTLISAVTLVSVATVLPGSSSDSAIGLALLNSISFSTTASYFLQMWVQLETSLGGLARIKSFCKDTPLEKDVENMPAMPDNWPSSGSIDFNCVTAKYQGPDGDSRDALRNMTVSIQHGQKVSISG…
>UM04352 major Facilitator Superfamily [Cordyceps cicadae]
MPSLPRPMSRVSTMRLGTQMAATSSMVELREDFWSSGDKDRGDEFMERGRREPVRLIPMPTADPRDPLNLPTWRKMAALGSLCLFGAMAAAAELVLGAMLPVFSFEYAGIDPKLLTKVRLPEGVNALTILAEFPGPPIWQVYLLASLPVLMMGVANVALIPLAIAAGRRPVLLITGVVALAGCVGSGFSTSLATHLVCRVIQAVGAGTIESLVPFILQDIIFFHQRNAAVSVVFATQGLIIVALGVAAPYIIGHASWRDIYFATAIAGAVFWIFLFFTLPETKFDRSEAENNGIPALPLRPGQTRPDIDHARYPPRTFKSDLRLFPRPADWRAGLDALAACLRTFFYPHMFFITLLNSAVIAAALAAGYTAAPQLLADPWSWDFYHLGFCLFPLIVAAC…
>UM05773 protein kinase domain [Cordyceps cicadae]
MKAINIVALLASGSLIQADKVDTRAAEEACGVLGVMEAPASAYLNGGVVRQCRDHPMGSDRGLDINDDVANAPFKQAAARSSVPEALAERCKATAAWVAAVSE
>UM05059 [Cordyceps cicadae]
MAEQGKPGPTPSEAIFFFNIVQHMKNKGDIDWDAVAESSGFKNAGVRFGQIKRKYGLEGDSPTKKKTAQPGELPPTPTKVTKPRKKATGGGGRGKKVKQEARDSDQELEDSELKVPREAAGRKKSETPTEVAVKKESVWDHAKSEQPTDGFSFF
>UM03623 lad1, l-arabinitol 4-dehydrogenase [Cordyceps cicadae]
MSPSTNGGTAKLKPNVGVYTNPQHELWLAEASPSAESVQTGADLKEGEVTIAIRSTGICGSDVHFWHAGCIGPMVVTGDHILGHESAGEVVAVHPSVTRLAVGDRVAIEPNVVCHDCEPCRSGRYNGCPRVAFLSTPPVHGLLRRYVNHPATWCHRLDDDIGGASLTWEQGALLEPLSVALAALQRAAGPRLGDPVLICGAGPIGLVTLLCCAAAGAAPLVITDIDPGRLAFARSVCPRAVTYLVEPAAGRTPEEEGCRIVEVAFKGTEPALVMECTGAEASVGAAVWAARFGGKVFVIGVGRDEIRFPFMRASVREVDVQLQYRYCNTWPRAIRVLRDGVVDLAPLVTHRFALEDAVEAFATAADPKSGAIKVMIQSLDD
>UM02277 c4-dicarboxylate transporter malic acid transport protein [Cordyceps cicadae]
MNENNRNDSASSFGTLAAGAAPYWADSTTPTRRNSFHSDHRPAATSGLDEESQQQPKHRHQAGPSLDDFPDLERQKTSPHGPDPYDPNRPRLGFKQRLHHFTWAWYTFPMSTGGLALLLGNQINTFPGLDTIGFVVYFINLVIFFAVTTLITLRFLLHPGDFVRSITHPREGFFVPTAFLSFATIITTTYRYWIPHDDGTLSWAIQGVFWGYVLLTLALAVGQYSFVFASHSHKLQAMMPTWILPIFPIMLSGTIASVIAKTQSEIAILPVLGAGLTCQGLGLSVAMLMYAHMIGRLMQSGLPHREHRPGLFMCVGPPAFTALALIGMAKSLEASAALDNSLLDKTILYNMAVVGAVFLWALSLWWFFIAVVAVVQSPPKYFHLGWWAAVFPNTGFTLA…
>UM05690 protein localization to T-tubule [Cordyceps cicadae]
MPLFSKKQPHKNTVIDHLRQAVTEQDYRSLLGRIQQKKYNPRETDSKGRTILHWAAILGKCDLVELLLQEDVEILATDWLGKSAVHYAILYENVHMVQVFLKSKDFKEEELHDTSGRGLLHSALDARSSAMIELCSKSGLFHSRDNYGRIPLHYASINDQKAVAGYLFHKTGNTRFRDGKGQTALHYAARVGSVGMLKELIKHGAAVKIKDDYGHTAIHAAIKNGHNLPTMMLLGNYTGTLKEAGPKFEEYGPEFEKDGIQLQRADYTTLIGQNISDIDAVDEGGDTLLHLAMKFGDENLVDLVLGLLRNNKPASMRIKNMEGNTPLDILVSGMTANVPIANAVLRYLMDTTGLAQKIPDDKRGWTPLHYAAVCGDAVMARLLQTKSEEVCVAADIPDT…
>UM08722 WSC4, wall integrity and stress response component [Cordyceps cicadae]
MYRTWLLPLVALEVAAQSMICSNSNTASSGPNSNIYQSRSACVNLCKGQAAYAVVQFDKCWCSNATPSSTTDGGNCNKPCPGYPPESCGGDRSYAYVLLDKGKIEAAAAPSSSAPSSAPSSQPPPPPPPPSSSSSQQQQQQQQQQESPPPSPASQQPPPAPQIITITQTNEQGSKTIVKTVEVEVSPSVVEDKPATLRTVTVTGTVAAAALSTKAVATAGAPPSSSSSSSSSSSGGGSSSVVKMPPTSATADSGGGGSSGLKQATVAGIAVGGSAAGVFAGLIAFMLWRRYKYGGGGRGAAAAGGGGGGDDDGYFGAGSATTIRRDNTTASEDSRMGAFGQNKHLCRNSIGSLEDVSAEMGQVLRVVNPDMPEKM
>UM01773 SOU1, sorbitol utilization protein [Cordyceps cicadae]
MAEPMENGVFRRNNTLPPAAGPVMPLFSLSDKTAIISGAGQGIGLAVAEAFAEAGASVALWYHRNDAAVGEAARIATTYNVKCKAYRVDVGSLEEVEAGTLAAMTDLDGRLDVFVANAGVSWGDEAFLDADAERYRALTRTNTDGVAHCARVAGRHFRRQKREGTLAGFAGGSFIATASMSAHIVNVPRRQAAYNASKAAVVHLCKSLAIEWLGFARVNSVSPGFFRTGISGPIAEETMSAILDRVPMGRFGETVELKAVFLFLASSASSYVTGTDILVDGGYTAT
>UM01476 belongs to the peptidase S8 family [Cordyceps cicadae]
MRLSVLLAILPAVLAAPTANKRDEPAPLFIAKAGTTAIPGKYIVKYRDSAEPQMHIMAEGAKVDHVYTDVLKGFAGTLNDAAVKELRNHPDVEYIEQDSIISLSAFTTQPGAVWGLTRISHKSLGGSGYTYDTSGGAGTCVYVLDTGVDASHPDFGGRAQQVKSFIAGQTTDGHGHGTHCAGTIGSTTYGVAKKTSVYGVKVLSDQGSGSTSGIIAGMDFVRTDAATRSCSKGVLASMSLGGGYSATLNAAAAKLVSNGVFLAVAAGNENQDAANVSPASEVTACTVGASTATDARASFSNYGRVVDIFAPGTNILSLAPGGGTASMSGTSMATPHIAGLAAYLATLEGVKGGAICNRIIQLASTGILTGIPAGTSNRLAFNGNPSG
>UM02592 [Cordyceps cicadae]
MKCTIALLSIFASLALAVPFAHHNTVQGANSNNAVIADDGMQTSVVNDEPPKKKPDSIIGCANMCSARGGNRSALDLTGCLVGCVTGM
>UM05454 beta-galactosidase [Cordyceps cicadae]
MMRFLWGALAALSALSLAAAAPGAAPAAGNFSYNRHQFLLDGEPYQIIGGQMDPQRILPEFWSHRLKMARAMGLNTIFSYLYWNMHEPRPGTWDFSGRNDVAAFFRLAQAEGLKVVLRPGPYICGERDWGGFPAWLSQVPGMAVRQDNGPFLDAAGAYLDKLGRELGGLQVTQGGPVLMTQLENEYGSFGTDKTYLSKLAAALRRNFDVPLYTNDGGGKSYLEGGQLHGVLAVIDGDSQSGFEARDKYVTDPTSLGPQLNGEYYITWIDQWGSDYSHQQISGSADAISKAVADLGWTLAGNHSFSVYMFHGGTNFGFENGGIRDDGPLAAVTTSYDYGAPLDESGRPTDVYHALREMISKYVTAGSIPEIPAMPALAAVPEFALTPGVALFDVHSTRAA…
>UM08825 phosphoribulokinase / Uridine kinase family [Cordyceps cicadae]
MKNDLAQTMRMLRQRVEHLIELQKQSPSNRILIALAGVPGSGKSTISSALLQDFARHEIRDVVVLPMDGFHLPLATLSSFADPDEALRRRGAPFTFDADGFVELVMVLRATPVTMHEPEITITAPSFDHAIKDPVADAIAISSRTKVVIIEGNYTLLDCEPWSKISELVDDKWFVNVLTDVVKERLASRHLKAGIEKTREAALFRAEENDVRNDELIRSHLIKPDIYIQDL
>UM01842 fungal specific transcription factor domain [Cordyceps cicadae]
MKPKSACDTCRDRRRKCIRSQQGLTCDFCAERNLPCNLSRETVYQATGYEPIVPWRSHALTHKCRLLPPTDLCLEAIRLYFRYIHVSFHVLFHKPSFLRAFADGSLPKILLFAVMGMAVRFSRHESQVHIPPKKRGRPFTKEAERLLDLHDVSLTTIQACLMLGASAVIEGESATESVYFSIACRMAVLLDLPNAKVATQIEQEVHRRVWWSVYETDTWSSTAVRLPKMMPFRSVPFPLAEDTFLALPLTQPATPGTPMPQPHRHPPLVPVASPDSLLAQAMKVGLTLSKIDQINSLAASGTTHYVDLIPQVEAVYQELQSWQAALPMTMTNTAENLRYWTGRDQGHVFVFLHMNHQHLCQLLFYQFIHHSTHDAAACPPRAAQFASLCRDASSRLCEL…
>UM01095 domain of unknown function (DUF3328) [Cordyceps cicadae]
MYPKQKYSPVDGSSGSDSPRASLSPEHARDFAAAPPGLCSGRGRDSIGRRLGFNAPWFVSALLALTNLLLLVALLKQYVPHRPVQRFSWMPPEIETTSLFELKTLYGEGLNNESETAWNELMPVGRGFVIIKNDTAIPDQPGLDQSVPEQKAMVSVFHQLHCLYMTREGYYSALEGRPSQVSPAHLLHCFDYLRQTIMCFGDTTLEWLPAPPRDNGSTGWGFEHKCRNFDAISHWVEDNRLKTTHGIH
>UM09403 [Cordyceps cicadae]
MIDMAQVKNTLGADTPALGSPNNVLSEHHDRPVHDPTTPKSPVLPSGKTKDATCTENLQTTAGSTETGSSIIAGRSNCAADHGQEHAIDRHGSLSSRQISPPPAAGDGASVAELAAKALGAVGVPDAQALPQSALADHNAAQFAFVMPDSDDESQDRVGQDSTGPKPAGAGSQRALNNGSASRDNNAQNDGDDASANVNSTVGRVMPLAGSRPLRENRRKNATDADLTRFDKGSILQGTRVAAPQAAAAPRTSAEGQQKATGGNAATKKRKKVSDPSTQHLRQTVFGMTQLTTNAMVQHRKALLRVPQLTKMDLTPDIKMMPTRPTQPRK
>UM06907 non-ribosomal peptide [Cordyceps cicadae]
MPATTTTSTTTKSEQGLTEFLENVDASIFPLGPVVSASKPVANSSATFPCYLPSHLPLIAHGDHRSAEHLLQLAWALVLRHYLGADSVRFGYLFLPEAPPGPVMPQQLRAVCAVLKRTGSLTSTLHDWSNPAICRLVEQSHLALKGEASTFNTALVIGGGTSSKELTLLSSSLDLPIVGCVTKSVSQVNGNSFGLISVSCNPRLVVPIQQNLLAQALQAAVSAVLLGPRVKLQDLQLLTIWDQQRLAEWNHKDLISVDHCVHRLFQDTAVTRGEAAAIASWDGDLTYTQLDDDSSVLASKLQAEGLGLGSVVALCFSKSTWAVVSMLAVLKAGATFVSIDPKQPEKRKAWIVQDAKAAMVLSSDEHAADLKWSALNYMVVSRRVIEKLLLDHPHWHFDD…
>UM08091 tyrosinase [Cordyceps cicadae]
MLGNRILLSATAALLYLSQVIYADHHLIVGAALPSPDDVPLRLNVNDLQAAAGPQWDLYIQALLAMQNMDYNDKLSYFQTAGIHGKPYIEWDDSGSRQGWEWLGYCPHAEALFLPWHRPYVLLFEEQLVRHAGEIAARYPADVRDRYVAAANTLRSPYWDWAADSAVPPASVPETLTINVAGDEGVQEEAVTNPLQTYNIPRDVLNGRYGDFDGRSRTLRCPAPGDSYPDSANRNLVNRNLKGNLYAAFAYAQSFEQFSMTANNGVGLEQIHDWIHADAACGEQLYSIDLAGFDPLFMLHHTNVDRLWTYWQYMKPDQAIFTEAYDGGARWGSPQGAVITPDSPLQPFSATQTQPHTARSVASIEGMGYTYEQLAYRNASSEELQRAATALINERYGDR…
>UM05443 belongs to the peptidase S1 family [Cordyceps cicadae]
MKTSTLLALAAPAIAASIPPQVDETDAVDIPFVWGGSDTAITTVPWQVEFDVNGRFGCGGSIISNRHILTAGHCVAGQTAGAISFRVGSNQVGQGRPYQAAWVQAHPRFRSDNRGLDYDVAIVALAEPLTFSASVRAIAIADTAPPAGASALLSGWGQTGFEQSPRTLQSVHYPIISKAQCQYLNGDRFPTSDRFICALQPGGGKGSCYGDSGGPLVVSGQLVGAVSGGWQCAGASAPSAYADLAHPEIRSFIRQVAGV
>UM02402 phenol 2-monooxygenase [Cordyceps cicadae]
MASAPESHVDVLIIGAGPAGLMMATWMAKCGIRTRIVDKRGTAVFTGQADGLSSRTLEILDALGFGHRAWRESNHMLEFCMWNPDTAGVLRRSDRLPDTAPGISRFQQAVMHQGRIERFFLDEIEARSDIRVERGVMPTSLAIDETAVEDPAAYPVTVTLRRLTEQEATPKQQQQQQQQATTSGQHPVQDGLFRSNLTEDDTEELLAGGRGAEEKQEETVRARYLVGADGAHSWTRKQLGVSLEGESTDYVWGVLDMVPVTDFPDIRMRCAIHSAAAGSIMIIPRENKLVRVYVQLSSAAAAAATAPGQRADRSGITPEAILAEAQRIMAPYTITYRKLDWWTAYQIGQRVGTKFSVHERVFLAGDAVHTHSPKAGQGMNVSMQDTFNLGWKVASVLQG…
>UM06666 muconate cycloisomerase 1 [Cordyceps cicadae]
MELFVGTFNVPYLYTLSFDPHLAHLNVTHISNATAFHPWLSFAPNQKTLYATAWEPAGVAAYRIRRDDDDDSPHTLELINSKPVAGVPGYVTSTNSYLYGAGGAFGEVFRVESDGALGDLVQQLDLTTGGSEGVSPPGGVAGLANGTHSADLSPEGDTLYVADIGANGVWTFSVSEANGVLTDQQLHAAPRDDDGPRHAWPHPNGNILYVIGEHSNVVDVFRVKKHENGTVKDLEHLQGASVLPQGSDVTHYAADEVRLSTGPPGSPPRYLFASTRGRAKNVNGYVSAFELDTEGMLVRTKAIDLWETPTSGRSANAIEPAPWVATASCDAPLLQYLALTDDVAGKVRILTFDGARIEELVAVTLEVPASDKEFNGTVRAATAVWLQPVGGAA
>UM06000 terpene synthase metal binding domain protein [Cordyceps cicadae]
MDTSVTSTELMNGEATNKKAAEGEQMPRGEEINNMGTGVAGFELINGEFTHGESVEAAQTTVGGEVNNEGTSVVGFGFINGQSAGRETMGEGQSQVRREMNHNGDSNCHGINGNGTPHMTSIHPTNEHPKSVRIPDMFGSIMSAEAQVNPNHFKVKVAADVFIAEYVCTNVHQRQ
>UM03022 [Cordyceps cicadae]
MTESADGHDGPDELYLRRDFLGGSDLVCSPWSQASGYFPDIGSGGNLHFGFYNPFPATQASTDLLELADPEPEAGYRNDDVVGGYASSWKEGFWTTPSDSLVGNELEEFFGQPQPNQATSLQQTLETRFATQITPPQAQQQTPERVFKQEKSPTRPSAQHVYSYTTHHSITMPQYGPPTPLGSFSGAVVGRVPAQLVALPSPTSPFRRKRRSSSSNSSSSIPSPRSTHTVDDNNSALSGRGGGVSKPKKRLIKQQPNRCKAPMTAQQEALRQLIDAEGTGVFHQHIASAEIGAANHAELMRMYAKEPAVCTDPNSDDTFPVSTEQEHVYIRDMYSAIWDWSDYGEMSKTLGAASMAAWQEATALPEGDLRRTQLLQQVPSRKEQQKKVLSRVLSDYIVE…
>UM08138 [Cordyceps cicadae]
MAPCKYKSDRRRYQAIPYHVEFQEMLTSEPPPTAMPTIDCTQQRRDFEEFEESHNERVVQNRLYLAQRQAIIEWDRQHAHQWPR
>UM00437 belongs to the major facilitator superfamily. Sugar transporter (TC 2.A.1.1) family [Cordyceps cicadae]
MPGDITDTHPEKDTPYAPTLDERSRNPLEGIPRDELMRAVEAFARARGLERHLPVLRKGALLAQSPDDAARLMDGTDEALTPAEAAVLARERTSRWAMPARLFWTIAMCSVGAAVQGWDQTGANGATIFFPRHYGIGGDSPREQILVGLINAAPYIGSAFIGCWLSDPLNNRFGRRGAIWFSAHFCIWPVLGSALCRTWQQQLACRLLMGVGMGAKATTVPIYAAENAPASIRGALVMSWQIWTAFGILLGTAFNLAVFHVPEINWRLMLGAPFIPAVPLLVGIYLCPESPRWYIKKGRYADAWRAMSLLRHGEIQVARDVFYIGTQLEMEERLARQSAQTGYCSIGIVGRFTQLFTVPRIRRANLAAVIVMLAQQMCGINIIAFYSTSIFKEAGLTDF…
>UM00249 belongs to the cytochrome P450 family [Cordyceps cicadae]
MAGIASRWFTTAVVLVLSLVLLAAVNLFLQRSRLPKNAPKIVSEWPLLGSISFYHRRRDFLRREKKRSAGQPFSFHYGPYPIVSLVGEAGRTMLLTSRPLDPRAGPQVEADLDDPTQSQINLFRKILTRQRLVDSLPGILKDCDSALAGLSRNEGAVPIFSLMYRLVYRLTHRTGGIHEIAESEGLLESTLKNFSSVESCSPLQVMFPRWPLPPLLSKMWARCSLDRVISGVINDRRRHGRVETDALQLLMDLGEDDMEIAKVS
>UM00086 phosphatidylethanolamine catabolic process [Cordyceps cicadae]
MMECASSSISSMSAPLDLALATRVRRPVSQYLETGVMDFLDQVDTREMLEAFAIPVVASIFNIAEVFDKLYRAQIDHVGQRLASTTDGSRKLEFASGLDLTGLLIKTLETQFTQFRGQRRSALLYHADKLISFEKRWKGVRSSATCFSCLTKRPKHELPCKHWICADCYDHFSAQSSGGRDLPSCVLCGEAIEGGLRVRNKPRTTTLRLLCVDGGGANAGKPLASLKALEDKIGLGSYPVQHHFDIIYGTSSGAIVACSLADGRSVDECIGLLETMAQDAFQEREVSMYPLGWTTPGRRLWRFILTLLMDSKYSPDPLERWLKAEFGESRTLSDWSLATANGVQVGMPMTTVEDTATFVATNQGGVVNPSGVAADFQMLRSPEQVLLWQALRATTAAPF…
>UM04719 zinc-binding dehydrogenase [Cordyceps cicadae]
MTTSKSSPAYTAKPTQTAIVQSDAAVPGSTEARTGPLPLAISHAVPVPSLPPPPGHLRIRVLAVALNPNDFKMPTYLPDPGATAGCDYCGLVLATSSSATDADCPYKEGDRVCGSLFAYNPARPRDGSFAQFALVDARLALRVPADWTDAHGAAMGGIGWTTAALALWGGDALALPARPSRPLPEARSEPVLVYGGATASGTMASQILKLSGYRPIAVASPASAALARQYGAAGTASYQSASVAEDARQAATATGAGGQIRHALDCITDAESYAACMGAIARRGGRYASLEVPEAGWAGARKAVKACVVMAYECTGHAVDYGGGSAYTRAASPEAYALAVEAVAELQPLVDDGRVVPHPVRELRGGWEGILKGLEMLRGGQVRGEKLVVRIPQAL
>UM05804 [Cordyceps cicadae]
MAFFIGWQLWQQLSFVLACLIAIVFMIGFVKLWRTNQILRRYERLDEEKRARLAEMQQQGLDIPAVNEIPFGSRAIQSGIEVDDIWISRPNTPVPSHGASCATTMDQGSIDSALASRTEPSSTQHGSESSFEKLKGKAVAQSPRIGLSKIPKRSTLSEQPFSEPTTSDGKAYDDAIPTSSSQGINCPVAAKVSQPSYRWSSIQNPSDVGPVAAPTPASNRASAPVPFGTAEVFANTSTRRTPSGFEIFPAGSLGKRVELGASECNTAPFTKEEARTPTKLQKPKPTA
>UM07960 transporter [Cordyceps cicadae]
MTRSYSLRGSLGALGALQATVALLKFTIAMMEEIPKGHLLRSNSFRLGPPEKVGFWNRTLILWVNPILRLGFDKDLTIDELPHIGDKYNSDRLYDKFLPNWTTCKSNYDVLALLSISITSVLIFGGLMISRSIFERLELQANTCVRGILVVAIYNKLEKLSLDELEKSAAVTLMTTDIAGVQDGLTYLHSTWSSMVELGAGVYALYTFVGYACFLLFIPPLIAAVGTYHVTKRMVRARTVWNAKVESRIAATSNVLAQLKSIKAMGLTEPISRYLQGHRLDEIGTSMIERNARIINFGIYGFGAAMTPVAVLAGARFWTRASNPMTVSETFAAYAAILVAALPLNSLLGFLPFYASGYACLLRIQKFLILPERSDQRQYPRSHEAEAEKFEKSLEINSQ…
>UM01072 tripeptidyl-peptidase [Cordyceps cicadae]
MVSFSKICFAAVSAGSVLAAPAPHGPLVKFGELKKLPSQWVATGAASGDAVIKAQIGIKQNNIKGLQDKLAEISDPNSPSYGQWLSKEEVAKYTAPADADVAAVKAWLSSAGITEVTMPTNDWLEFSVPVSKMESLLGSKYEWFVHLETGEKVPRTKEFSIPQNLHGLIDVVTPTTVLYHNISPNSHGNELSASASGLTSPASIKSAYNVDYKGTGNTLVATTGFLGVGASHDDYLAFGQQFSPGLKDFQDVSVNGGSNSGDGSALEGNLDTQYCGALASPNPSQYLANSPEGSDADSFNDAMTAFGNYLNSASNPPSAVSTSYGGEEDGVDAGYLDRICNEFMKAGSRGISVFFSSGDNGVGGNGEPSCQNGYYPLWPATCPYVTTVGGTEFDGSGRE…
>UM03301 [Cordyceps cicadae]
MYGSFGSYSSMSIGGSGPVNIYTSVTSRDESCAFPSWPRRSSLSGRSVDASYEPPASSYLSDDDLFLDDERSGSGSSSEAEDGRSVSSSAGSASPPTVGLVLASPARQPPAPTEAEILETQRRRLDMRRDLLRMVQQEKERRRLQQQQKNRRPAAPTARKSAGAGKARSSLMAPITEADE
>UM03040 polyketide synthase [Cordyceps cicadae]
MDTDHVLRCIGKGTASGRAAHSQSPDGDPSSGVQADNTKTARFTPIAICGMACRLPGAISSPSELWKFLAEGRDARSEVPGTRWSAPAYYSATKKPGMSTTMHGYFLDEAVDLGAFDTSAFPMGRTELERLDPQQRLLLEVAHECLDDAGESDWRGSDTGVYVGCFGQDWYDVLNRENLKSNAYQILGSHDSMVSERVSHELDLRGPSPDGSSNTFSANANGFARGEAIVAIYVKGLDEALRDGNPVQAVISGIATNFDGKTSNLLIPSASAQEAVIRRAYQVAGIDDICRTGLFECHGTGTAAGDPIEARAIAAIFGTHGIHLSALKPNLGHSEGAAGVSAVLKAVLALQNRAIPPSIKAWPLNPRIPFEAANLCLASECIPWPTGRRLQVSVNSFGA…
>UM04186 [Cordyceps cicadae]
MRTAQVRISIMMIMGSMESGAWGTEQEIAGDINIKLTITNIEYILALDLILKEYITHPIDIRSSLYTPRKIRRTPKRSNTSIVLGTNIGDLKNRRLSNKKDNNILRGPREIHLSNLRELESFLRIKKALIDYNFNTSKTIYILSPTLEGRYKEEGIRLKVLLKNLNSNSYIRKELYKYTRIE
>UM05895 [Cordyceps cicadae]
MVERAVGGVYFYAPGSQINVCYGRITETAKVNQFAQVPPEDLDQLRLLGDLVREQTMVRVSIDLLGNEPAIIAQPKVDLPTEADLCRIVEMELDEAIDKNWEDVSLDVLLAFTRGVFFETFDHFVFFGDIGLTTLASLGLRYKSALETLQTKGQFIELSKSFLLLINVFHRWINLVFPWHLGVEFPHRSLADVTAAQKLVTYREPQDSVSSTKSD
>UM04550 belongs to the sterol desaturase family [Cordyceps cicadae]
MSSTAIHTDTASVRTASARKPLLTPASRHFVPTDLDGAVIPHARRWLYSTPAIARGALGSRVANLVLVGLFVLWQRSATAHRLYLHLDTAYGAAAVNVWGTFLVTSVFFWAWGGLFALADLTGRPRWLFRYKTQPFVRVGPRDYARICLVSLRNQVLVALPLLLLVSHVVAAPRPVHPAALPTSAARTVATVVFDVLCTEVGFYYVHRAFHSRALYARFHKQHHEFAAPVGLAATYCSAAEHVLSNLLPNALGTLLVPHHWSQQCFAFLLLEFGTVVAHSGYNLPGLPSNLQHDFHHFAFDENFGPAGLLDAWHGTDTKFREALREARARVDGDEERARGLVLKRLAEIEVAAAQEEEEEEEAKKNN
>UM08934 phospholipase/Carboxylesterase [Cordyceps cicadae]
MDSNTHVHGPSSGHEHDYTIIFLHGRDSTAQEFASELFESEASPDMTTADNQDLTLPGLLPSARWVFPSAPILHPQRFDTDVSQWFDMWSVEEPDDRPGIQGSGLHQSMQMLRSIIEAEEQLIARDRIFVCGISQGFATVVSQFIGQNEGGFAGLIGLCSWLPFAGEVAMLALPAKLKSTPIFLGHALDDEVVPIENGQHMRNVLSKDLELHVEWNLYEDGGHWINEPQGVNDIVSFIKANLKR
>UM00087 phosphatidylethanolamine catabolic process [Cordyceps cicadae]
MPCEHTLWTRLVKDDDKFALQVTDRPRRLSKKLRGSESMELVCMLGNKTKVAALRDLAVPPSSTTQREIHFVVGSLRDQTDKSLLIRCPAPRLMAGGRAPPDSPVLPWLLLVNEQSDDKSEQQIVEELSKDLDEACRSGSSLLARFANVSVAALGARELGTNHRTGRTSAQNCPTA
>UM00841 cHAT domain [Cordyceps cicadae]
MYYHKVGDWTRQLQWSVAAQELDSRITNDPRTRLSGMYQIFIVMIQRLQNLPTPDDDGEDDDEDGEEELLTVQQYGIDGFEACEEAGFQDLAHSFLDKLSHVGIEPEALLGPSSARESTAPAVTPLGEPRNMDAGELLALYMKQRDLLDRLLAHDRVDQAFALHDQLTAHLEPILEVLRHGTDLKLRAGDYAAVQSAMDLRLSKGVIRADAAAAARGVGHEYRERALALAQAAAARSEEAGQLETRREALLVAAQWTFRIKEPGWGRAVMDLLRQADDCMDASRRRVTAASRLDALDQKQHLVASYGRSDVYVFGYMVMTALKDAGSESLALMSPEDRVSAEDVWTWMQRGKGRSVVDMLEAAEEPAPSVPTDAGSPDDKLPLAVDLDIGISLHDVKSM…
>UM07003 transporter [Cordyceps cicadae]
MGQRASTGLTTFSQFWSYLTPLFGAYLADQYWGRYLTIQCANIAAVVGHVILTISAIPHIIVHPTVGIAVFTVGLVIMGISTGGFKSNISPLIAEQYTEKKPYVRTNKHGHKVIVDPAATTARIYLYFYLLINLGSIAGSIAMVYSEHFVGFWLAFTLPTICYLLCPLVLFYFKKSYRLTPPTGSVMAKAWKLETGLRDPEFWQRVKPSELAARGEPVPKWMTFDNEWVDEVKRGILACKASTMDLGSTPNDILNNLDPIFIVIIIPIMDFLVYPGLSKCGVRLSPIRKITAGFVLGSFAMVSACVTQAYIYKISRCGRDINAQVEAGREDCAAPISVWVQVIPYGLMGMSEVLAAITKLEYAYTKAPRNMKSTVQAIALATSAFSSALGQALVALSND…
>UM05871 iMP dehydrogenase / GMP reductase domain [Cordyceps cicadae]
MQRHQPQPGPTPASPPGPITTPLTTILGCPHPIMLAGMAEVSGGRLAAAVANAGGFPVVGGYQCTPEQLQHAVSDMKTRLRHPSLPFGVAVAIPQRGGTARKTNRDASRGRLAELVDLAIRSGARLFVSTAGVAPAAVVARLHAAGVLVMNLVGHPRHAQKALDAGVDVVCAQGKEGRGHTGAVPSSVLLPAVVAVARRYRPPMLAGGGGGTALVVAGGGVADGAGLAGALAQGAAGVWVCTRFVASEEAAASEAAKRAIVECPYGGTERTLVLTGRPLRMRPNEYVKRWRGREEEVRRLCAEGVVPMEEDKREGRAVEVPVLMGEVAGAITDIRPAGEIVEDMVREAAEMLNVARMYLSERSKL
>UM00843 kR domain [Cordyceps cicadae]
MVDTLSLRNKVAIVTGSGRENGIGAGIALALARNGASVVVHYVSDSVEHRASRVCEALSEAGGQAIAVQAALVNNAGVAYFSPITDDLNATQLADVFQVNVLGPFYMVHAVLPYMPRGGRIINISSTNSKRGNVNVSTYAASKAALDSLTWTWAGELGRTRGITVNSIAPGPVLTDLYPVGHEEALMATEIALTRAEDRVGTPADIGDAVLLLVNEKSRWITGQYISVSGGVTY
>UM05544 beta-lactamase family [Cordyceps cicadae]
MDFFQSSEFDSQVQRLMDDLHVPGLSAAVLHDDKTAAKAFGVISVASGAPCTPDSLFDIASASKILTALSVALLVEEGSAVTYDTPVAELLPGDFVLSDPEYTKNVTVDDILGHRTGLPSHDQSYFGVDAEHPDDALSVTRNLRNLQLCAPLRSRYIYSNIMYTVASRLVEARGRDRLAFADFLDARVFAPLGMTSSSLQPSRSRARGHAARLASGHVWDPAAAAAAAARHHYREFAALECPEGQGAGSVITSARDYLQLVAALLHPGRRRGGEQGRDGQPVVSEAVYAGLTRIRSVPKPAAAAAGGQQQQQQQQQPLSSPRFYCAGLMVEYYRGHAVFGHNGGVPGFGSRFFFVPSLRFGAVLLGNALEAAAAAVHLQKALLDHILGPVGDDAGRSSS…
>UM03162 [Cordyceps cicadae]
MSRFYCLSFLDPDAPEIDAGFSMSPDIPTPESDAEHSMSADSSTLGCEVESSMSADTSTVESDAGSAMSADISTVESDAGSAMSTDISTLEPDGGRNTSPDTSASEPNARGIISKLPWLPIEVQLKIVDYLFDATKPKINSRGQPVREPRPRTCAALGAAQTCFWWRERLGPLIYPNMFLTQHCVSMLRHLAPAQREQVRYVKLAIELEDQPCCAACPAPSEDGGKVAAAATAKARGLKSPMAKARVQKRSNLRATQAALECLFRCLSDWPLEVHADGTTGLRLEIGLVCRECAEEHTVPDAGHLGTRARCIDTDGRLKLVQVPAVRELIMRQQSRYRLGPRIMAGIFRALPTVRSMLYEPWRFQPHEERYRRDSHLALMITSLPRTMQRLTLPEDLDA…
>UM03165 taurine catabolism dioxygenase [Cordyceps cicadae]
MPLGLRPSSHGSGKFSLDSAIATIRSLQAQDRILTKQLARHGTLLFRGLPVHNASDFSNEAPKEVLIYNHNESPQVPHAPEYIFFYSHRAPTDSGETPISSSLELFHIAQQRMPEFIAELTNKGILSRITYTTGRQYKGGSTLREAFGKAVVNGDDEATRRSKMEAQIVRYGRGRHTTWQWTKDTDCGSGGDAGDILTVTHRLPPIRRQPGTGLPTLFTGLAAYYKNAHANNPTNLARARTTKQLYGDGTPIPEMYLKGLADITDEIRVLHRWEQGDILIYDNTIAQHGRQPWRGEQGDRVIMASLFDGDEVPGAYGDADWAQVFPALDG
>UM01094 domain of unknown function (DUF3328) [Cordyceps cicadae]
MSLSFDKERSARASSESLIQHHERPQDLRRQSWSIWKVAMITLVVLVGSIELIVLETLLVRWAEGNSCSEGPLMSELNNLVPRFSTIPVLFREDKLATVKDMSEHSRNETHDNWLSYMPKGNGFIGIDKPETYQLPEPISFLGQDVYSMAVFHQLHCLYQIMDRYNELSSGRPSAHKHAHPGDPEEPDDGGRDPSSHRHINHCFRYLRQSLLCCGDTALEGQDPNTNTTATDGTGAVHMCKDFEALRSWAEKKRLVNNQAGL
>UM00501 [Cordyceps cicadae]
MHLRRRYAAVMPDLVALLERPRQALLVHFWWSELTQVWLQEVVDEVEAPYDRDSIYTIRQLFGSEHLGVHDAP
>UM03696 [Cordyceps cicadae]
MPALPPRGAPSEPPATPESSTSPSQPPTSHPTPLPTIPNIIPETITTTITAAVAAADILVRAPQSTPGFQAIPSTYQQQNSSPHPATVAGIVLGAVGGFILFLALLYSCAGWTPVFFGPFSSWRTRTVVVEEHLHHHHKDHHRRRRRRPRRRRHSETEMFEVRRTTTSRPPPPPAPGDVPAAMPAMPGVRVTQSTTRHVGGRGGRGGSPSRGRAGRVDDATTTTTTTTTTTTTETDLTEEENEVVVVEEHSRPRHKSERRSSRPRSHDSRRDSRRRDRR
>UM06724 belongs to the cation transport ATPase (P-type) (TC 3.A.3) family [Cordyceps cicadae]
MSTTTTTTSSASPETPAPAAAAAHASGQSNTPMSRPAHSLTGEAVLKELRTDPTSGLSASEAAQRLASAGRNELEQKRGVRPLRIFIEQIFNAMTLVLLLALAASFGIRAWIEGGILGGIIVANIFIGYVQTLQAERTIDSLRTLGRPTCNVVRDCATVEVRTAEVVPGDVVDLGTGDSVPADIRLFEAVNLEADEALLTGESAPVSKIPALVFDDDTGPGDRLNVVFSSTTITKGRGRGVVFATGMCTEIGLIARALQSDGKESTRDSTADPLFKRAWKSTTAALGEFFGLTVGTPLQRKLAQLFLGLLAFAVICAIIVLGANKFNTQTDVILYAVTTAIGTIPVSLLLVLTVTMAAGTKKMLQRHVIVRNLQSLEALGGVTNVCSDKTGTITQGRMV…
>UM02930 belongs to the protein kinase superfamily [Cordyceps cicadae]
MGDNIVDFALFALQPLSAKTTNIVRFNQDCGNVPFGAKCFVVTAKQTSRRRRGMVTFGREQDNDIWFKFGHNRHLCTFTLTPAGDVLLLDNSGPNHRPMAGLVATTTDANRQRHLVDKYSMSTEPEFGGRAQQRRVVPMCAGLDLRVEIGRGCVFALRWCVPTSSRVDVARTRALLARIYAARPLQYAIEGIAPPRGAPAPPAEHLHARPPPETHWYGSLWRQAPGRTHEAVDLGTGRVYAVKRLVGPRRPDGEADLGARQEWKRLARLQAMCFDALEHTNIQPPQFMDGWAEGHAFLDVYHHLYSGNARDHFAPLVTHAGSHSAVVRARLGRFAAQMLAALAYLDAHGVVHANIKPENVLYQTAEPAAVRFFLVDFAFGAAETHVGTPGYMAPETVRY…
>UM03229 nAD(P)H-binding [Cordyceps cicadae]
MHIYITGGSGRNGSLAISAALARGHTVTALVRTTTTSSSTPPRPGLTLITGSPLSRADVERALPAGPSPPSAVLFTLGLPRTSPANPFAPLRQGTPADLLSRAAATLLAALEAVGASAPAEQPPKIVVNSTLGAGDSWAAMAWPLRLLFSRSSMRFGVQDHDRVDRAVREAGARFVLARAGRLTEQKEEGAEPAPVRVLPDDGTGLGFMDALTKQSLALWLVLAAEQDTWDGRSPVLVN
>UM03603 [Cordyceps cicadae]
MEVQPFGDGPRFSPVTSSDHAGQLWIVTILALVYSSLVSTARAYVKYKIFGIDDILIASATVLQLAQSIAIFVGLDKGGLGKFNSDTTSQQWRTSSKSTLAAMILGFLAMCLSKCSLLALILRIIGRKIGKSRPICIAMMVETRWAVITAVDVFTEVAAWLLMVELTWNINMSAVRKFQVIMAFSFRLPLVILSGIHLHYFDRYPSAAEPQFAVIDSLLFQQAMISWSLISATVPNLKNFLRSFSIGMGFPLAYDDTMSGSRGAYAMRSFTNSRSKGTAAAGSVVGNTGVVSTTISARRRSDAEQPAEVSPHGWPAKGALSGQRTEAQPYATSSMERVDDDANSGTGSQDMIISKEIAWKITYEERS
>UM04047 ) transport protein 3 [Cordyceps cicadae]
MAGDKPQCGNADKSEVEYDLPLHVVGLFLILASSLLGAGFPVVAKRFKSLKIPASVFFACKHFGTGVLIATAFVHLLPTAFGNLMNPCLPDLFTDKYPPMPGVIMMGSMFVLFVIEMYLNAKTGGHSHGGPTGEGLTQPNHEHHQHRHAEKKDRIVTTVGGGGGGGVTEDESSGYSSPTSTEFRPDDSSSALDVAAAAPPRGSKKNAATEVRYFDEAGVEVDPQVYRKMSANITLLEGGILFHSVFVGMTLSITVDGFVILLIAFLFHQAFEGLGLGSRIAAVPYPQGSVRPWLLVVAFGVTAPLGQAIGLGARNTYDPESAFGLIIVGVFNAISSGLLIYAALVDLLAQDFLSEEAERLMSVKKKATAFGFVLLGAASMAFVGAFA
>UM07440 belongs to the peptidase A1 family [Cordyceps cicadae]
MKTAGTLFALAAAAGTVIAVPAMPTTTDGLVFKVKAHKNPARRHPVADAHYVLRKFATPDTIEAIEADLQSRVASGRLSLRGENATVGANPHGNTPGVDTSYLAEVSIGTPPQKLFLDFDTGSSDLWVFSTDTKSSEVQGQTLYRPANSSSARKLQGATWRVGYGDGSQSRGIVYQDTVTIGGATVTDQAVESAQDVSSQFSRDAGSSGLLGLAYDVGNTVSPAPQKTWFSNIMARLAAPLFTVRLKHQDVGSYNFGFVDGDQYKGKIAYTPAYTDELGHRLFNASGYAVGGAELNARVIRGTADTGTSLVYLPAAVADEYWGEVDSAEKVQVANGQYLYLFDCDVKLPTFSFGVDTGRITIHSENLNFAPNGGGNCVGGIGGIPGSLAIWGDVALKSG…
>UM02278 PRA1, putative peptidase family [Cordyceps cicadae]
MKTPSFLLALVAPGLMASPLATDKGTPTTLVTIPTATPETGGYKWAEGWQASFPIHSSCNSTLRAQLQVGLDDAVQLAQHARNHLLRFGGKSELVKRYFGNGTLAEPIGWFDRIVAADKAAMTFRCDDPDGVCRSMPTWGGHYRGKNATEETVICPPSFQLRRSLSSTCNLGYTVAGSPLNTIWAVDLLHRMFHVPAINENVVDHFADGYDEILALAKKDPAKTARDSNALQYFAIDAWAYDIAAPGVGCTGKAKPKA
>UM07032 [Cordyceps cicadae]
MPATIFARTAARRAAAFSTSTRAMKPSADSAAGLGNGSYTSTPTSSGSSWAWRNLSPKTRQYVKLGAATCAATDAVVLYNYPGLVGLHKSSE
>UM07636 acetyltransferase (GNAT) domain [Cordyceps cicadae]
MTVTSSTNITNRLSFRRASLADVTDLRALVVSAFRGASSLAGWTTEAHLFTDERISKAGLVAKIQHPRTQVIMALDEADGGALLGCAEIVAADDAAADVVQIGMVAVVPEIQNRGIGKALLSQLEAVARSEYGARSAEMCVIASREDVIAFYGRRGYVMTDRTKPFPYDLLVNGKALRDDLYFVVLEKTLSGQ
